# Supplementary material for: Single- and multiple-trait quantitative trait locus analyses for seed oil and protein contents of soybean populations with advanced breeding line background
Source: Mol Breed. 2024 Aug 7;44(8):51. doi: 10.1007/s11032-024-01489-2 (PMC11306453; doi:10.1007/s11032-024-01489-2)
Supplement: Supplementary file 1 — Supplementary file1 (XLSX 196 KB) [file 11032_2024_1489_MOESM1_ESM.xlsx]

## Sheet: Table S1
Table S1. Protein and oil content (g/kg seed weight) of the three populations collected from four environments with two replicates.
Pop	Line	Environment	Rep	Protein_g/kg	Oil_g/kg
Pop009	009-001	NC19	1	422.7	240.9
Pop009	009-001	NC19	2	NA	NA
Pop009	009-001	OH17	1	375.1	220.1
Pop009	009-001	OH17	2	329.5	194.8
Pop009	009-001	OH18	1	369.3	243.8
Pop009	009-001	OH18	2	371.3	239.7
Pop009	009-001	OH19	1	398.7	239.3
Pop009	009-001	OH19	2	435.8	229.9
Pop009	009-002	NC19	1	442.6	236.3
Pop009	009-002	NC19	2	428.9	243.5
Pop009	009-002	OH17	1	403.7	215.1
Pop009	009-002	OH17	2	394.6	218
Pop009	009-002	OH18	1	402	233.8
Pop009	009-002	OH18	2	401.4	240.2
Pop009	009-002	OH19	1	415.9	225
Pop009	009-002	OH19	2	414.3	224.1
Pop009	009-003	NC19	1	381.1	257.8
Pop009	009-003	NC19	2	397.4	253.8
Pop009	009-003	OH17	1	372.2	241
Pop009	009-003	OH17	2	364	237.9
Pop009	009-003	OH18	1	378.6	251.1
Pop009	009-003	OH18	2	385.1	259.2
Pop009	009-003	OH19	1	410.4	239.1
Pop009	009-003	OH19	2	420.8	239.9
Pop009	009-005	NC19	1	414.7	237.1
Pop009	009-005	NC19	2	404.2	239.6
Pop009	009-005	OH17	1	376.5	226.9
Pop009	009-005	OH17	2	375.3	232.1
Pop009	009-005	OH18	1	361.3	243
Pop009	009-005	OH18	2	354.8	236.9
Pop009	009-005	OH19	1	414.8	231.7
Pop009	009-005	OH19	2	448.4	207.5
Pop009	009-006	NC19	1	424.7	244.9
Pop009	009-006	NC19	2	434.4	229.1
Pop009	009-006	OH17	1	406.6	212.8
Pop009	009-006	OH17	2	392.8	218.1
Pop009	009-006	OH18	1	409.7	239.4
Pop009	009-006	OH18	2	414.3	227.8
Pop009	009-006	OH19	1	437.1	218.5
Pop009	009-006	OH19	2	436.7	227.9
Pop009	009-007	NC19	1	434.4	240
Pop009	009-007	NC19	2	426	237.2
Pop009	009-007	OH17	1	421.2	191
Pop009	009-007	OH17	2	390.6	218.3
Pop009	009-007	OH18	1	402.4	237.9
Pop009	009-007	OH18	2	402.4	238.9
Pop009	009-007	OH19	1	429.3	221.5
Pop009	009-007	OH19	2	421.2	232
Pop009	009-008	NC19	1	416.6	237.9
Pop009	009-008	NC19	2	428.7	233.9
Pop009	009-008	OH17	1	400.7	209.9
Pop009	009-008	OH17	2	379.4	226.8
Pop009	009-008	OH18	1	371	237.9
Pop009	009-008	OH18	2	381.2	238.2
Pop009	009-008	OH19	1	417.7	235.3
Pop009	009-008	OH19	2	417	234.6
Pop009	009-009	NC19	1	436.5	229.9
Pop009	009-009	NC19	2	416	241.1
Pop009	009-009	OH17	1	387.9	218.3
Pop009	009-009	OH17	2	392.7	221.1
Pop009	009-009	OH18	1	392	234.6
Pop009	009-009	OH18	2	389.4	237
Pop009	009-009	OH19	1	433.6	217.9
Pop009	009-009	OH19	2	427.5	226.8
Pop009	009-010	NC19	1	402.3	249.9
Pop009	009-010	NC19	2	418.2	244.8
Pop009	009-010	OH17	1	380.8	222.7
Pop009	009-010	OH17	2	383.3	222
Pop009	009-010	OH18	1	376.5	241.2
Pop009	009-010	OH18	2	347.6	240.9
Pop009	009-010	OH19	1	411.5	234.2
Pop009	009-010	OH19	2	385.7	245.6
Pop009	009-011	NC19	1	437.5	233.1
Pop009	009-011	NC19	2	437.3	225.5
Pop009	009-011	OH17	1	419.2	210
Pop009	009-011	OH17	2	401.1	227.7
Pop009	009-011	OH18	1	414.8	218.6
Pop009	009-011	OH18	2	399.6	236.6
Pop009	009-011	OH19	1	448.5	218.9
Pop009	009-011	OH19	2	460.2	210.6
Pop009	009-012	NC19	1	406.3	233.4
Pop009	009-012	NC19	2	395.1	242.3
Pop009	009-012	OH17	1	394.8	225.2
Pop009	009-012	OH17	2	403.6	221.4
Pop009	009-012	OH18	1	365.2	238.6
Pop009	009-012	OH18	2	350.7	246.9
Pop009	009-012	OH19	1	436	216.8
Pop009	009-012	OH19	2	424.6	219.2
Pop009	009-013	NC19	1	375.5	258
Pop009	009-013	NC19	2	384.8	256.4
Pop009	009-013	OH17	1	354.2	238.4
Pop009	009-013	OH17	2	350.6	237.2
Pop009	009-013	OH18	1	344.3	274.6
Pop009	009-013	OH18	2	367.9	260.8
Pop009	009-013	OH19	1	388.4	251.7
Pop009	009-013	OH19	2	394.3	248.3
Pop009	009-014	NC19	1	424.9	253.6
Pop009	009-014	NC19	2	419.5	248.9
Pop009	009-014	OH17	1	410.5	205.5
Pop009	009-014	OH17	2	389.8	221.1
Pop009	009-014	OH18	1	393.4	245.2
Pop009	009-014	OH18	2	392.3	248.5
Pop009	009-014	OH19	1	422	241.4
Pop009	009-014	OH19	2	426.7	239
Pop009	009-015	NC19	1	429.9	236.2
Pop009	009-015	NC19	2	399.5	237.9
Pop009	009-015	OH17	1	395.2	222.2
Pop009	009-015	OH17	2	378	218.8
Pop009	009-015	OH18	1	377.4	234.4
Pop009	009-015	OH18	2	365	239.4
Pop009	009-015	OH19	1	430.5	224.1
Pop009	009-015	OH19	2	429.8	218.5
Pop009	009-016	NC19	1	412.5	231.2
Pop009	009-016	NC19	2	395.6	228.2
Pop009	009-016	OH17	1	388.3	221.8
Pop009	009-016	OH17	2	362.7	236.9
Pop009	009-016	OH18	1	381.2	235.4
Pop009	009-016	OH18	2	377.7	235.9
Pop009	009-016	OH19	1	420	215
Pop009	009-016	OH19	2	430	211.6
Pop009	009-017	NC19	1	428.3	238
Pop009	009-017	NC19	2	425.9	240.2
Pop009	009-017	OH17	1	413.3	203.5
Pop009	009-017	OH17	2	417.4	206.9
Pop009	009-017	OH18	1	387.8	245.5
Pop009	009-017	OH18	2	383.4	242.2
Pop009	009-017	OH19	1	426.5	244.3
Pop009	009-017	OH19	2	413.5	241
Pop009	009-018	NC19	1	408.7	243.7
Pop009	009-018	NC19	2	416	232
Pop009	009-018	OH17	1	406	217.8
Pop009	009-018	OH17	2	393.6	220.5
Pop009	009-018	OH18	1	391.4	227.3
Pop009	009-018	OH18	2	391.8	228.5
Pop009	009-018	OH19	1	411.6	225.2
Pop009	009-018	OH19	2	426.6	223.7
Pop009	009-019	NC19	1	431.8	231.8
Pop009	009-019	NC19	2	420.9	231
Pop009	009-019	OH17	1	399.7	215.5
Pop009	009-019	OH17	2	391.6	220.7
Pop009	009-019	OH18	1	395.8	228.1
Pop009	009-019	OH18	2	387.2	229.5
Pop009	009-019	OH19	1	447.9	205.5
Pop009	009-019	OH19	2	427.6	219.1
Pop009	009-020	NC19	1	409	246.6
Pop009	009-020	NC19	2	419.7	246.1
Pop009	009-020	OH17	1	386.2	225.2
Pop009	009-020	OH17	2	389.9	220.5
Pop009	009-020	OH18	1	373.4	245.6
Pop009	009-020	OH18	2	392.8	239.7
Pop009	009-020	OH19	1	412	233.7
Pop009	009-020	OH19	2	405.3	235.2
Pop009	009-021	NC19	1	422.9	243.5
Pop009	009-021	NC19	2	407.3	247.8
Pop009	009-021	OH17	1	374.8	231.5
Pop009	009-021	OH17	2	363.9	235
Pop009	009-021	OH18	1	365	250.7
Pop009	009-021	OH18	2	354.2	261.5
Pop009	009-021	OH19	1	407.4	245.2
Pop009	009-021	OH19	2	414.2	241.3
Pop009	009-022	NC19	1	407.2	246.8
Pop009	009-022	NC19	2	392.2	252.6
Pop009	009-022	OH17	1	397	221.1
Pop009	009-022	OH17	2	357	239.2
Pop009	009-022	OH18	1	378.3	242.4
Pop009	009-022	OH18	2	386.6	239.7
Pop009	009-022	OH19	1	421.7	236.8
Pop009	009-022	OH19	2	365.6	247.9
Pop009	009-023	NC19	1	421.4	249.4
Pop009	009-023	NC19	2	433.3	238.9
Pop009	009-023	OH17	1	368.5	240.7
Pop009	009-023	OH17	2	356.7	246.1
Pop009	009-023	OH18	1	404	242.3
Pop009	009-023	OH18	2	395.6	242.7
Pop009	009-023	OH19	1	430.3	234.8
Pop009	009-023	OH19	2	429.4	237.6
Pop009	009-024	NC19	1	404.9	243.4
Pop009	009-024	NC19	2	401.5	241.1
Pop009	009-024	OH17	1	375.7	228.6
Pop009	009-024	OH17	2	364.5	231.3
Pop009	009-024	OH18	1	369.2	248.3
Pop009	009-024	OH18	2	379.9	238.6
Pop009	009-024	OH19	1	413.3	229.6
Pop009	009-024	OH19	2	424	227.8
Pop009	009-025	NC19	1	443.1	227.6
Pop009	009-025	NC19	2	399.7	245.8
Pop009	009-025	OH17	1	414.6	222.4
Pop009	009-025	OH17	2	395	228.7
Pop009	009-025	OH18	1	378.7	251
Pop009	009-025	OH18	2	386.1	241.9
Pop009	009-025	OH19	1	408.2	240.5
Pop009	009-025	OH19	2	443.1	227.7
Pop009	009-026	NC19	1	435.5	231.8
Pop009	009-026	NC19	2	441.6	227
Pop009	009-026	OH17	1	408	212.1
Pop009	009-026	OH17	2	412.7	208.3
Pop009	009-026	OH18	1	401.3	228.4
Pop009	009-026	OH18	2	388.6	231.1
Pop009	009-026	OH19	1	438.8	221.4
Pop009	009-026	OH19	2	432.9	220.8
Pop009	009-027	NC19	1	426	237.4
Pop009	009-027	NC19	2	416.9	242.9
Pop009	009-027	OH17	1	366.8	239.5
Pop009	009-027	OH17	2	385.5	219.3
Pop009	009-027	OH18	1	370.3	240.4
Pop009	009-027	OH18	2	364.3	240.4
Pop009	009-027	OH19	1	426.3	222.1
Pop009	009-027	OH19	2	413.1	226.8
Pop009	009-028	NC19	1	429.9	249.4
Pop009	009-028	NC19	2	416.8	243.9
Pop009	009-028	OH17	1	389.6	221.6
Pop009	009-028	OH17	2	395.9	219.7
Pop009	009-028	OH18	1	363.2	242.7
Pop009	009-028	OH18	2	362.7	241
Pop009	009-028	OH19	1	409.3	242.4
Pop009	009-028	OH19	2	405.4	245.8
Pop009	009-029	NC19	1	432.5	242
Pop009	009-029	NC19	2	418	243.9
Pop009	009-029	OH17	1	397.2	228.2
Pop009	009-029	OH17	2	392.1	229.3
Pop009	009-029	OH18	1	395.3	239
Pop009	009-029	OH18	2	377.1	243.2
Pop009	009-029	OH19	1	433.4	233.3
Pop009	009-029	OH19	2	441.9	230.6
Pop009	009-030	NC19	1	420	238.9
Pop009	009-030	NC19	2	423.9	238.3
Pop009	009-030	OH17	1	377.5	231.2
Pop009	009-030	OH17	2	381.3	224
Pop009	009-030	OH18	1	387.6	236.5
Pop009	009-030	OH18	2	397.8	240.8
Pop009	009-030	OH19	1	421.8	227.3
Pop009	009-030	OH19	2	416.3	237.8
Pop009	009-031	NC19	1	435.8	221.4
Pop009	009-031	NC19	2	414.2	236.8
Pop009	009-031	OH17	1	384.9	217.1
Pop009	009-031	OH17	2	364.6	233.3
Pop009	009-031	OH18	1	365	237
Pop009	009-031	OH18	2	379.3	237.5
Pop009	009-031	OH19	1	417.6	231.7
Pop009	009-031	OH19	2	422.6	232.5
Pop009	009-032	NC19	1	436	228.2
Pop009	009-032	NC19	2	439.9	226.2
Pop009	009-032	OH17	1	400.8	217.4
Pop009	009-032	OH17	2	406.9	222.1
Pop009	009-032	OH18	1	394.6	237
Pop009	009-032	OH18	2	415.4	230.5
Pop009	009-032	OH19	1	446	215.2
Pop009	009-032	OH19	2	460.3	217.3
Pop009	009-033	NC19	1	409	253.3
Pop009	009-033	NC19	2	385.7	260.6
Pop009	009-033	OH17	1	377	225.4
Pop009	009-033	OH17	2	356.5	236.1
Pop009	009-033	OH18	1	363	240
Pop009	009-033	OH18	2	389.1	241.3
Pop009	009-033	OH19	1	400.1	245.3
Pop009	009-033	OH19	2	394.2	249.5
Pop009	009-034	NC19	1	425.1	244.1
Pop009	009-034	NC19	2	413	247.5
Pop009	009-034	OH17	1	380.7	230.7
Pop009	009-034	OH17	2	370.5	234.5
Pop009	009-034	OH18	1	373.2	244.3
Pop009	009-034	OH18	2	373.1	248.4
Pop009	009-034	OH19	1	431.6	236.7
Pop009	009-034	OH19	2	442.8	230
Pop009	009-036	NC19	1	399.8	247.5
Pop009	009-036	NC19	2	400.8	244.6
Pop009	009-036	OH17	1	373.5	227.5
Pop009	009-036	OH17	2	386.6	224.1
Pop009	009-036	OH18	1	356.9	244.4
Pop009	009-036	OH18	2	368.6	249.6
Pop009	009-036	OH19	1	405.2	237
Pop009	009-036	OH19	2	408.3	237.6
Pop009	009-037	NC19	1	430	242.5
Pop009	009-037	NC19	2	418	244.6
Pop009	009-037	OH17	1	417.7	216.5
Pop009	009-037	OH17	2	419	215.6
Pop009	009-037	OH18	1	389.6	244
Pop009	009-037	OH18	2	392.7	231.3
Pop009	009-037	OH19	1	437.9	233
Pop009	009-037	OH19	2	442.8	234.9
Pop009	009-038	NC19	1	416.3	243.5
Pop009	009-038	NC19	2	403.7	241.1
Pop009	009-038	OH17	1	375.3	239.1
Pop009	009-038	OH17	2	385.1	231.1
Pop009	009-038	OH18	1	365.5	248.2
Pop009	009-038	OH18	2	351.7	250.3
Pop009	009-038	OH19	1	425.4	235.6
Pop009	009-038	OH19	2	428.9	229.1
Pop009	009-039	NC19	1	402.3	250.5
Pop009	009-039	NC19	2	404.2	241
Pop009	009-039	OH17	1	356.7	244.5
Pop009	009-039	OH17	2	359.2	236.6
Pop009	009-039	OH18	1	353.7	246.8
Pop009	009-039	OH18	2	358.5	248.1
Pop009	009-039	OH19	1	405.9	239.6
Pop009	009-039	OH19	2	410.7	235.1
Pop009	009-040	NC19	1	427.2	211.6
Pop009	009-040	NC19	2	415	214.2
Pop009	009-040	OH17	1	395.4	214.8
Pop009	009-040	OH17	2	406.5	214
Pop009	009-040	OH18	1	380.3	233.8
Pop009	009-040	OH18	2	378.9	237.9
Pop009	009-040	OH19	1	424.1	222.9
Pop009	009-040	OH19	2	447.2	226
Pop009	009-041	NC19	1	395.9	256.7
Pop009	009-041	NC19	2	405.1	246.5
Pop009	009-041	OH17	1	376.3	233.1
Pop009	009-041	OH17	2	362.2	236.3
Pop009	009-041	OH18	1	369.2	249.1
Pop009	009-041	OH18	2	384.9	249
Pop009	009-041	OH19	2	402.4	239
Pop009	009-041	OH19	2	375.1	249
Pop009	009-042	NC19	1	438.5	230.7
Pop009	009-042	NC19	2	415.2	237.2
Pop009	009-042	OH17	1	367	232.5
Pop009	009-042	OH17	2	385.4	219.9
Pop009	009-042	OH18	1	361.1	240.9
Pop009	009-042	OH18	2	378.1	233.8
Pop009	009-042	OH19	1	423.6	225
Pop009	009-042	OH19	2	416.8	231.8
Pop009	009-043	NC19	1	421.4	254.2
Pop009	009-043	NC19	2	424.9	249.5
Pop009	009-043	OH17	1	384.2	222.9
Pop009	009-043	OH17	2	393.6	210.4
Pop009	009-043	OH18	1	369.3	240.8
Pop009	009-043	OH18	2	372.1	243.7
Pop009	009-043	OH19	1	419.3	233.3
Pop009	009-043	OH19	2	408.8	237
Pop009	009-045	NC19	1	436.3	223
Pop009	009-045	NC19	2	424.5	233.2
Pop009	009-045	OH17	1	412	212.6
Pop009	009-045	OH17	2	412.5	209.6
Pop009	009-045	OH18	1	387.6	230.4
Pop009	009-045	OH18	2	391	224.7
Pop009	009-045	OH19	1	434.2	219.4
Pop009	009-045	OH19	2	435.1	224.3
Pop009	009-046	NC19	1	417	241.6
Pop009	009-046	NC19	2	410.9	249.6
Pop009	009-046	OH17	1	389.1	217.6
Pop009	009-046	OH17	2	392.4	217.1
Pop009	009-046	OH18	1	383.2	240.7
Pop009	009-046	OH18	2	396.4	231.6
Pop009	009-046	OH19	1	435.6	227.1
Pop009	009-046	OH19	2	423.1	229.6
Pop009	009-048	NC19	1	421.6	239.2
Pop009	009-048	NC19	2	420.9	241.3
Pop009	009-048	OH17	1	382.9	223.5
Pop009	009-048	OH17	2	386.7	228.5
Pop009	009-048	OH18	1	388.4	236.5
Pop009	009-048	OH18	2	398.6	232.8
Pop009	009-048	OH19	1	442.1	226.7
Pop009	009-048	OH19	2	432.6	233.1
Pop009	009-049	NC19	1	410.6	241.9
Pop009	009-049	NC19	2	392.3	250
Pop009	009-049	OH17	1	369.8	223.2
Pop009	009-049	OH17	2	384.5	227.9
Pop009	009-049	OH18	1	388.7	245.1
Pop009	009-049	OH18	2	391.1	241.3
Pop009	009-049	OH19	1	423.3	229.7
Pop009	009-049	OH19	2	415.2	237
Pop009	009-050	NC19	1	414.8	246.3
Pop009	009-050	NC19	2	415.4	246.6
Pop009	009-050	OH17	1	386.4	223.6
Pop009	009-050	OH17	2	374.8	229.5
Pop009	009-050	OH18	1	384.5	237.2
Pop009	009-050	OH18	2	385.1	235.9
Pop009	009-050	OH19	1	410.2	235.7
Pop009	009-050	OH19	2	409	239.2
Pop009	009-051	NC19	1	427.2	216.7
Pop009	009-051	NC19	2	397.2	239.5
Pop009	009-051	OH17	1	385.8	224.8
Pop009	009-051	OH17	2	386.3	222.5
Pop009	009-051	OH18	1	383	232.9
Pop009	009-051	OH18	2	400.5	214
Pop009	009-051	OH19	1	412	227.3
Pop009	009-051	OH19	2	429.4	214.1
Pop009	009-052	NC19	1	416.8	255.4
Pop009	009-052	NC19	2	415.5	253.8
Pop009	009-052	OH17	1	392	227.5
Pop009	009-052	OH17	2	389.3	224.6
Pop009	009-052	OH18	1	370.3	254
Pop009	009-052	OH18	2	357.3	264.8
Pop009	009-052	OH19	1	436	230
Pop009	009-052	OH19	2	419.1	241.3
Pop009	009-055	NC19	1	426.1	234.8
Pop009	009-055	NC19	2	414	237.5
Pop009	009-055	OH17	1	399.7	218.1
Pop009	009-055	OH17	2	397.3	221.6
Pop009	009-055	OH18	1	395.5	228.4
Pop009	009-055	OH18	2	400.7	225.5
Pop009	009-055	OH19	1	446.6	228.7
Pop009	009-055	OH19	2	445.8	223.9
Pop009	009-056	NC19	1	405.2	245.6
Pop009	009-056	NC19	2	385.9	253.7
Pop009	009-056	OH17	1	401.3	214.9
Pop009	009-056	OH17	2	376.3	231.3
Pop009	009-056	OH18	1	358.8	245.8
Pop009	009-056	OH18	2	385.4	231.9
Pop009	009-056	OH19	1	419.6	229
Pop009	009-056	OH19	2	435.6	232.9
Pop009	009-057	NC19	1	406.7	260.8
Pop009	009-057	NC19	2	425.8	243
Pop009	009-057	OH17	1	403.5	223.9
Pop009	009-057	OH17	2	395	224.2
Pop009	009-057	OH18	1	380.8	259.1
Pop009	009-057	OH18	2	381.6	258.1
Pop009	009-057	OH19	1	415.9	247
Pop009	009-057	OH19	2	423.7	238.3
Pop009	009-058	NC19	1	402.6	247.9
Pop009	009-058	NC19	2	399.8	252.8
Pop009	009-058	OH17	1	412.5	220
Pop009	009-058	OH17	2	422.6	213.7
Pop009	009-058	OH18	1	381.9	250.7
Pop009	009-058	OH18	2	412	237.9
Pop009	009-058	OH19	1	408.4	239.4
Pop009	009-058	OH19	2	418.1	242.4
Pop009	009-059	NC19	1	410.8	239.8
Pop009	009-059	NC19	2	414.4	239.9
Pop009	009-059	OH17	1	376.4	230.4
Pop009	009-059	OH17	2	389.7	222.3
Pop009	009-059	OH18	1	378.5	246.4
Pop009	009-059	OH18	2	392.9	240.8
Pop009	009-059	OH19	1	425.4	236.4
Pop009	009-059	OH19	2	430.5	229.2
Pop009	009-060	NC19	1	402.1	260.1
Pop009	009-060	NC19	2	NA	NA
Pop009	009-060	OH17	1	393.2	219.1
Pop009	009-060	OH17	2	385.4	221.2
Pop009	009-060	OH18	1	372	250.5
Pop009	009-060	OH18	2	387.5	243.6
Pop009	009-060	OH19	1	405.7	240
Pop009	009-060	OH19	2	413.5	232.9
Pop009	009-061	NC19	1	419.2	248.8
Pop009	009-061	NC19	2	417.7	245.5
Pop009	009-061	OH17	1	399.8	229.6
Pop009	009-061	OH17	2	381.7	240.9
Pop009	009-061	OH18	1	406.3	234.2
Pop009	009-061	OH18	2	396.8	242.4
Pop009	009-061	OH19	1	428.7	236.6
Pop009	009-061	OH19	2	432.1	234.6
Pop009	009-062	NC19	1	411.2	244.3
Pop009	009-062	NC19	2	417.7	248
Pop009	009-062	OH17	1	402.9	212.1
Pop009	009-062	OH17	2	398.3	223
Pop009	009-062	OH18	1	376.5	239.9
Pop009	009-062	OH18	2	381.8	240.8
Pop009	009-062	OH19	1	428.6	228.9
Pop009	009-062	OH19	2	426.2	235.8
Pop009	009-063	NC19	1	401.4	240.3
Pop009	009-063	NC19	2	431.8	218.8
Pop009	009-063	OH17	1	360.6	239.7
Pop009	009-063	OH17	2	356.6	240.4
Pop009	009-063	OH18	1	360.9	243.7
Pop009	009-063	OH18	2	358	257.9
Pop009	009-063	OH19	1	417.4	229.1
Pop009	009-063	OH19	2	406.8	232.5
Pop009	009-064	NC19	1	432.2	245.1
Pop009	009-064	NC19	2	442.4	227.4
Pop009	009-064	OH17	1	401.3	205.7
Pop009	009-064	OH17	2	402.8	216.1
Pop009	009-064	OH18	1	402.7	241.2
Pop009	009-064	OH18	2	410.4	233.2
Pop009	009-064	OH19	1	418.7	230
Pop009	009-064	OH19	2	447.7	220
Pop009	009-065	NC19	1	433.1	229.7
Pop009	009-065	NC19	2	453	220.4
Pop009	009-065	OH17	1	440.8	207.9
Pop009	009-065	OH17	2	404.8	218.7
Pop009	009-065	OH18	1	404.7	221.5
Pop009	009-065	OH18	2	387.7	229.4
Pop009	009-065	OH19	1	446.3	209.3
Pop009	009-065	OH19	2	443	213.2
Pop009	009-066	NC19	1	404.9	252.3
Pop009	009-066	NC19	2	421	247.7
Pop009	009-066	OH17	1	388.6	228.2
Pop009	009-066	OH17	2	390.5	224.2
Pop009	009-066	OH18	1	373.6	239.8
Pop009	009-066	OH18	2	369.8	251.5
Pop009	009-066	OH19	1	423.4	238.5
Pop009	009-066	OH19	2	425.4	235.3
Pop009	009-067	NC19	1	418.3	244.5
Pop009	009-067	NC19	2	460.7	214.8
Pop009	009-067	OH17	1	391.7	218
Pop009	009-067	OH17	2	387	222.9
Pop009	009-067	OH18	1	412.1	237.9
Pop009	009-067	OH18	2	416.9	237.8
Pop009	009-067	OH19	1	449.5	214.6
Pop009	009-067	OH19	2	441.3	216.1
Pop009	009-068	NC19	1	429.7	224.6
Pop009	009-068	NC19	2	404.5	232.5
Pop009	009-068	OH17	1	410.8	215.1
Pop009	009-068	OH17	2	413	209.3
Pop009	009-068	OH18	1	409.5	226.1
Pop009	009-068	OH18	2	398.4	223.5
Pop009	009-068	OH19	1	451.5	210.6
Pop009	009-068	OH19	2	452.3	210.6
Pop009	009-069	NC19	1	426	236.1
Pop009	009-069	NC19	2	422.7	236
Pop009	009-069	OH17	1	404	220.5
Pop009	009-069	OH17	2	392.6	230.4
Pop009	009-069	OH18	1	385.2	238.7
Pop009	009-069	OH18	2	365.7	253.7
Pop009	009-069	OH19	1	424.5	232
Pop009	009-069	OH19	2	435.1	235.9
Pop009	009-070	NC19	1	407.6	232.8
Pop009	009-070	NC19	2	416.3	231.6
Pop009	009-070	OH17	1	407.4	219.6
Pop009	009-070	OH17	2	422.9	215.5
Pop009	009-070	OH18	1	364.8	235.4
Pop009	009-070	OH18	2	387	230.4
Pop009	009-070	OH19	1	425.4	221.2
Pop009	009-070	OH19	2	425.9	221.4
Pop009	009-071	NC19	1	419.4	237.1
Pop009	009-071	NC19	2	421.7	232.3
Pop009	009-071	OH17	1	385.2	233.5
Pop009	009-071	OH17	2	387.8	228.6
Pop009	009-071	OH18	1	372.9	253.1
Pop009	009-071	OH18	2	381.9	242
Pop009	009-071	OH19	1	442.7	222.5
Pop009	009-071	OH19	2	434.8	224.3
Pop009	009-072	NC19	1	428.9	243.3
Pop009	009-072	NC19	2	417.7	249
Pop009	009-072	OH17	1	380.4	242.4
Pop009	009-072	OH17	2	382.4	230.6
Pop009	009-072	OH18	1	393.3	247.5
Pop009	009-072	OH18	2	394.5	249.4
Pop009	009-072	OH19	1	414	239.5
Pop009	009-072	OH19	2	386.6	256.3
Pop009	009-073	NC19	1	429	242.6
Pop009	009-073	NC19	2	415.5	248.6
Pop009	009-073	OH17	1	418.8	210.3
Pop009	009-073	OH17	2	408.6	208.6
Pop009	009-073	OH18	1	381	233.6
Pop009	009-073	OH18	2	383.4	241.8
Pop009	009-073	OH19	1	430.5	228.1
Pop009	009-073	OH19	2	428.5	223.3
Pop009	009-074	NC19	1	428.7	231.9
Pop009	009-074	NC19	2	433	234.7
Pop009	009-074	OH17	1	382.7	225.2
Pop009	009-074	OH17	2	389	225.5
Pop009	009-074	OH18	1	384.6	240.2
Pop009	009-074	OH18	2	352.9	251.9
Pop009	009-074	OH19	1	416.5	231.5
Pop009	009-074	OH19	2	403.6	235.1
Pop009	009-075	NC19	1	401.5	244.1
Pop009	009-075	NC19	2	394.4	240.2
Pop009	009-075	OH17	1	372.6	233.4
Pop009	009-075	OH17	2	359	229.8
Pop009	009-075	OH18	1	365.1	242.9
Pop009	009-075	OH18	2	364.7	240.6
Pop009	009-075	OH19	1	387.2	242.4
Pop009	009-075	OH19	2	395.2	238.7
Pop009	009-076	NC19	1	424.5	241.6
Pop009	009-076	NC19	2	432.7	241.8
Pop009	009-076	OH17	1	408.2	213.6
Pop009	009-076	OH17	2	410.8	215
Pop009	009-076	OH18	1	378.9	234.3
Pop009	009-076	OH18	2	400.5	233.5
Pop009	009-076	OH19	1	432.7	230
Pop009	009-076	OH19	2	422.9	229.9
Pop009	009-077	NC19	1	420.7	227.9
Pop009	009-077	NC19	2	410	230.5
Pop009	009-077	OH17	1	361.1	232
Pop009	009-077	OH17	2	370	227.3
Pop009	009-077	OH18	1	356.7	243.9
Pop009	009-077	OH18	2	374.3	236.4
Pop009	009-077	OH19	1	417	229.2
Pop009	009-077	OH19	2	418.5	230.2
Pop009	009-078	NC19	1	433.1	230.1
Pop009	009-078	NC19	2	414.4	236.7
Pop009	009-078	OH17	1	373.6	224.7
Pop009	009-078	OH17	2	382.8	224.1
Pop009	009-078	OH18	1	378.1	240.3
Pop009	009-078	OH18	2	389.4	238.8
Pop009	009-078	OH19	1	420.6	230.8
Pop009	009-078	OH19	2	424.5	222.6
Pop009	009-080	NC19	1	426	241.2
Pop009	009-080	NC19	2	427.1	243.2
Pop009	009-080	OH17	1	417.6	207.9
Pop009	009-080	OH17	2	403.8	217.6
Pop009	009-080	OH18	1	420	226.9
Pop009	009-080	OH18	2	406.5	243.1
Pop009	009-080	OH19	1	426.5	229.6
Pop009	009-080	OH19	2	424.4	224.7
Pop009	009-082	NC19	1	423.4	224.6
Pop009	009-082	NC19	2	422.3	224.2
Pop009	009-082	OH17	1	392.8	202.5
Pop009	009-082	OH17	2	394.7	204.5
Pop009	009-082	OH18	1	388.5	225.3
Pop009	009-082	OH18	2	394.7	223.6
Pop009	009-082	OH19	1	433.1	218.9
Pop009	009-082	OH19	2	402	218.9
Pop009	009-083	NC19	1	401.9	247.7
Pop009	009-083	NC19	2	419.4	236.1
Pop009	009-083	OH17	1	NA	NA
Pop009	009-083	OH17	2	413.6	221.3
Pop009	009-083	OH18	1	385.8	240.5
Pop009	009-083	OH18	2	384.7	249.7
Pop009	009-083	OH19	1	408.7	233.4
Pop009	009-083	OH19	2	406.9	244.7
Pop009	009-084	NC19	1	419.9	240
Pop009	009-084	NC19	2	422.5	233.3
Pop009	009-084	OH17	1	399.6	211.2
Pop009	009-084	OH17	2	411.1	201.1
Pop009	009-084	OH18	1	393.9	242.4
Pop009	009-084	OH18	2	394.8	232
Pop009	009-084	OH19	1	414.2	232.2
Pop009	009-084	OH19	2	440.3	219.2
Pop009	009-085	NC19	1	405.5	246
Pop009	009-085	NC19	2	401.1	250.4
Pop009	009-085	OH17	1	399.7	215
Pop009	009-085	OH17	2	361.6	237.4
Pop009	009-085	OH18	1	371.1	244.1
Pop009	009-085	OH18	2	388.3	235.8
Pop009	009-085	OH19	1	414.9	239.8
Pop009	009-085	OH19	2	396.4	245.6
Pop009	009-086	NC19	1	398.6	247
Pop009	009-086	NC19	2	404.8	238.3
Pop009	009-086	OH17	1	392.8	217.6
Pop009	009-086	OH17	2	365.9	237.5
Pop009	009-086	OH18	1	376.5	243.5
Pop009	009-086	OH18	2	381.1	243.6
Pop009	009-086	OH19	1	419	228
Pop009	009-086	OH19	2	415.5	229.9
Pop009	009-088	NC19	1	415.1	245
Pop009	009-088	NC19	2	406.3	248.9
Pop009	009-088	OH17	1	369.8	240.8
Pop009	009-088	OH17	2	381.6	232.3
Pop009	009-088	OH18	1	382.9	245.2
Pop009	009-088	OH18	2	375.6	243.6
Pop009	009-088	OH19	1	417.5	245.2
Pop009	009-088	OH19	2	436.7	224.4
Pop009	009-089	NC19	1	413.7	237.6
Pop009	009-089	NC19	2	402.5	242.2
Pop009	009-089	OH17	1	369.2	233.2
Pop009	009-089	OH17	2	371	234.3
Pop009	009-089	OH18	1	387.2	229
Pop009	009-089	OH18	2	390.5	233.7
Pop009	009-089	OH19	1	414.8	232.4
Pop009	009-089	OH19	2	414.8	234.9
Pop009	009-090	NC19	1	428.1	237.9
Pop009	009-090	NC19	2	408.1	236.9
Pop009	009-090	OH17	1	382.6	212.6
Pop009	009-090	OH17	2	376.8	216.7
Pop009	009-090	OH18	1	366.4	242
Pop009	009-090	OH18	2	362.9	240.8
Pop009	009-090	OH19	1	417.7	228.7
Pop009	009-090	OH19	2	410.8	229.8
Pop009	009-091	NC19	1	416.8	248
Pop009	009-091	NC19	2	405.2	248.5
Pop009	009-091	OH17	1	375.3	235.1
Pop009	009-091	OH17	2	373.4	230.9
Pop009	009-091	OH18	1	388.9	241
Pop009	009-091	OH18	2	391.3	241.9
Pop009	009-091	OH19	1	436.7	228.6
Pop009	009-091	OH19	2	418.9	240
Pop009	009-092	NC19	1	414.1	228.1
Pop009	009-092	NC19	2	406.4	230.1
Pop009	009-092	OH17	1	398.2	216.4
Pop009	009-092	OH17	2	393.9	214.2
Pop009	009-092	OH18	1	400.9	226.8
Pop009	009-092	OH18	2	381.1	225.7
Pop009	009-092	OH19	1	429.4	223.8
Pop009	009-092	OH19	2	428.5	214.9
Pop009	009-093	NC19	1	441.8	221.4
Pop009	009-093	NC19	2	419.9	243.9
Pop009	009-093	OH17	1	401.4	228.4
Pop009	009-093	OH17	2	397.4	234.8
Pop009	009-093	OH18	1	394.8	246.3
Pop009	009-093	OH18	2	386.7	245.3
Pop009	009-093	OH19	1	445.1	228.4
Pop009	009-093	OH19	2	443.7	223.7
Pop009	009-094	NC19	1	426	239.5
Pop009	009-094	NC19	2	426.4	234.5
Pop009	009-094	OH17	1	391.8	220.5
Pop009	009-094	OH17	2	384.9	226.3
Pop009	009-094	OH18	1	376.8	238.1
Pop009	009-094	OH18	2	378.2	243.2
Pop009	009-094	OH19	1	429.4	228.1
Pop009	009-094	OH19	2	423.8	232.7
Pop009	009-095	NC19	1	429.1	244.9
Pop009	009-095	NC19	2	425.8	231.2
Pop009	009-095	OH17	1	402.3	213.2
Pop009	009-095	OH17	2	390.2	214.7
Pop009	009-095	OH18	1	404.1	226.6
Pop009	009-095	OH18	2	413.3	234.1
Pop009	009-095	OH19	1	430.4	221.1
Pop009	009-095	OH19	2	420.4	223
Pop009	009-096	NC19	1	424.5	248.2
Pop009	009-096	NC19	2	390.4	255.1
Pop009	009-096	OH17	1	379.1	237.2
Pop009	009-096	OH17	2	372.7	232.5
Pop009	009-096	OH18	1	350	254.6
Pop009	009-096	OH18	2	362	249.3
Pop009	009-096	OH19	1	405.5	236.4
Pop009	009-096	OH19	2	424.4	230.2
Pop009	009-097	NC19	1	421.4	244.9
Pop009	009-097	NC19	2	431.1	239.7
Pop009	009-097	OH17	1	395.2	211.7
Pop009	009-097	OH17	2	412.9	210.5
Pop009	009-097	OH18	1	408.6	232.1
Pop009	009-097	OH18	2	410.1	231.4
Pop009	009-097	OH19	1	429.5	223.2
Pop009	009-097	OH19	2	402.7	232.2
Pop009	009-098	NC19	1	402.4	238.9
Pop009	009-098	NC19	2	410.8	241.2
Pop009	009-098	OH17	1	403.9	213.5
Pop009	009-098	OH17	2	392.1	218.4
Pop009	009-098	OH18	1	379.6	233.5
Pop009	009-098	OH18	2	396.4	226.1
Pop009	009-098	OH19	1	424.1	222
Pop009	009-098	OH19	2	419.2	223.1
Pop009	009-099	NC19	1	421.3	244.7
Pop009	009-099	NC19	2	439.9	240.8
Pop009	009-099	OH17	1	384.8	224
Pop009	009-099	OH17	2	395.1	212.9
Pop009	009-099	OH18	1	391.4	236.9
Pop009	009-099	OH18	2	383.7	241.1
Pop009	009-099	OH19	1	424.9	219.9
Pop009	009-099	OH19	2	396.8	240.5
Pop009	009-100	NC19	1	390.8	247.2
Pop009	009-100	NC19	2	416.3	235.8
Pop009	009-100	OH17	1	375.1	227.7
Pop009	009-100	OH17	2	373.2	222.6
Pop009	009-100	OH18	1	381	236.5
Pop009	009-100	OH18	2	389.1	224.7
Pop009	009-100	OH19	1	415.7	231.3
Pop009	009-100	OH19	2	402.7	234.7
Pop009	009-102	NC19	1	419	249.2
Pop009	009-102	NC19	2	440.9	242.7
Pop009	009-102	OH17	1	404	220.7
Pop009	009-102	OH17	2	426.1	216
Pop009	009-102	OH18	1	391	256.1
Pop009	009-102	OH18	2	386.6	247.2
Pop009	009-102	OH19	1	428.5	234.8
Pop009	009-102	OH19	2	414.5	232.5
Pop009	009-104	NC19	1	399.7	246.4
Pop009	009-104	NC19	2	415.8	243.6
Pop009	009-104	OH17	1	375.9	212.1
Pop009	009-104	OH17	2	385.3	218.6
Pop009	009-104	OH18	1	378.9	244.3
Pop009	009-104	OH18	2	385.8	243.6
Pop009	009-104	OH19	1	425.5	225.4
Pop009	009-104	OH19	2	414.7	228.5
Pop009	009-106	NC19	1	430.6	222.3
Pop009	009-106	NC19	2	411.9	240
Pop009	009-106	OH17	1	382.3	224.2
Pop009	009-106	OH17	2	382.9	227.7
Pop009	009-106	OH18	1	390.5	233.2
Pop009	009-106	OH18	2	404.5	223
Pop009	009-106	OH19	1	434.1	218.7
Pop009	009-106	OH19	2	422.8	225.2
Pop009	009-107	NC19	1	404.4	242.4
Pop009	009-107	NC19	2	393.3	245.5
Pop009	009-107	OH17	1	380.4	226.1
Pop009	009-107	OH17	2	369.2	226.9
Pop009	009-107	OH18	1	373.2	239
Pop009	009-107	OH18	2	368.5	243.4
Pop009	009-107	OH19	1	404.6	231.8
Pop009	009-107	OH19	2	392.9	238.1
Pop009	009-112	NC19	1	415.7	238.3
Pop009	009-112	NC19	2	396.3	242
Pop009	009-112	OH17	1	369.1	235.9
Pop009	009-112	OH17	2	371.2	232.7
Pop009	009-112	OH18	1	377.1	247.4
Pop009	009-112	OH18	2	359.4	247.8
Pop009	009-112	OH19	1	399.8	239.2
Pop009	009-112	OH19	2	406.7	235.8
Pop009	009-115	NC19	1	418.3	247.2
Pop009	009-115	NC19	2	416.1	245.5
Pop009	009-115	OH17	1	394.7	224.2
Pop009	009-115	OH17	2	406.4	216.2
Pop009	009-115	OH18	1	376.1	246.2
Pop009	009-115	OH18	2	367.8	241.6
Pop009	009-115	OH19	1	426.6	229.3
Pop009	009-115	OH19	2	415	240.4
Pop009	009-116	NC19	1	387	244.6
Pop009	009-116	NC19	2	392.5	240.5
Pop009	009-116	OH17	1	352.2	233.8
Pop009	009-116	OH17	2	374.6	227.6
Pop009	009-116	OH18	1	344.4	251.3
Pop009	009-116	OH18	2	352.8	255.5
Pop009	009-116	OH19	1	394.9	235.4
Pop009	009-116	OH19	2	412.4	225.1
Pop009	009-119	NC19	1	418	244
Pop009	009-119	NC19	2	398.7	250
Pop009	009-119	OH17	1	382.4	220.7
Pop009	009-119	OH17	2	NA	NA
Pop009	009-119	OH18	1	358.8	247.9
Pop009	009-119	OH18	2	378.8	245.8
Pop009	009-119	OH19	1	409.4	229.9
Pop009	009-119	OH19	2	416.6	234.8
Pop009	009-121	NC19	1	405	252.3
Pop009	009-121	NC19	2	416.3	242
Pop009	009-121	OH17	1	355	236.4
Pop009	009-121	OH17	2	355.8	235.6
Pop009	009-121	OH18	1	381.9	247.5
Pop009	009-121	OH18	2	372.9	263.7
Pop009	009-121	OH19	1	414.4	237.8
Pop009	009-121	OH19	2	415	232.2
Pop009	009-122	NC19	1	403.8	240.2
Pop009	009-122	NC19	2	409	242.3
Pop009	009-122	OH17	1	402.6	221.6
Pop009	009-122	OH17	2	385.6	223.7
Pop009	009-122	OH18	1	397.5	236.1
Pop009	009-122	OH18	2	388.5	239.8
Pop009	009-122	OH19	1	411.2	229
Pop009	009-122	OH19	2	425	225.8
Pop009	009-123	NC19	1	424.3	242.7
Pop009	009-123	NC19	2	428.6	238.7
Pop009	009-123	OH17	1	404.2	220.5
Pop009	009-123	OH17	2	377.1	234.3
Pop009	009-123	OH18	1	390.5	238.6
Pop009	009-123	OH18	2	390.8	236.3
Pop009	009-123	OH19	1	430.9	228.8
Pop009	009-123	OH19	2	436.9	228.4
Pop009	009-125	NC19	1	444	237.8
Pop009	009-125	NC19	2	440.4	243.2
Pop009	009-125	OH17	1	403.4	217.9
Pop009	009-125	OH17	2	408.2	219.7
Pop009	009-125	OH18	1	392.6	247.1
Pop009	009-125	OH18	2	386.7	246.5
Pop009	009-125	OH19	1	442.7	228.5
Pop009	009-125	OH19	2	436	234.4
Pop009	009-126	NC19	1	396.8	251
Pop009	009-126	NC19	2	402.1	249.3
Pop009	009-126	OH17	1	378.9	229.9
Pop009	009-126	OH17	2	373.8	227.7
Pop009	009-126	OH18	1	375.8	246.2
Pop009	009-126	OH18	2	374.2	247.7
Pop009	009-126	OH19	1	411.1	233.7
Pop009	009-126	OH19	2	401.9	243.8
Pop009	009-127	NC19	1	416.3	244.4
Pop009	009-127	NC19	2	409.2	251.2
Pop009	009-127	OH17	1	390.7	233.5
Pop009	009-127	OH17	2	402.2	227
Pop009	009-127	OH18	1	373	252.1
Pop009	009-127	OH18	2	378.9	246.1
Pop009	009-127	OH19	1	420.7	233.8
Pop009	009-127	OH19	2	421.9	232.1
Pop009	009-128	NC19	1	420.2	237.5
Pop009	009-128	NC19	2	434.5	226.8
Pop009	009-128	OH17	1	401.7	220.4
Pop009	009-128	OH17	2	412.3	212.3
Pop009	009-128	OH18	1	382.5	234.5
Pop009	009-128	OH18	2	386.5	233.8
Pop009	009-128	OH19	1	433.7	222.5
Pop009	009-128	OH19	2	443	221.5
Pop009	009-129	NC19	1	427	241.4
Pop009	009-129	NC19	2	437.6	230.6
Pop009	009-129	OH17	1	410.3	215.8
Pop009	009-129	OH17	2	406.8	210
Pop009	009-129	OH18	1	392.7	228.8
Pop009	009-129	OH18	2	372	238.3
Pop009	009-129	OH19	1	411.9	229.7
Pop009	009-129	OH19	2	427.1	226
Pop009	009-130	NC19	1	432.2	225.1
Pop009	009-130	NC19	2	432.1	224.6
Pop009	009-130	OH17	1	402.3	217.2
Pop009	009-130	OH17	2	399.2	214.2
Pop009	009-130	OH18	1	400.7	226.8
Pop009	009-130	OH18	2	400.6	221.4
Pop009	009-130	OH19	1	443	213.3
Pop009	009-130	OH19	2	455.5	202.1
Pop009	009-131	NC19	1	409.7	245
Pop009	009-131	NC19	2	418.6	213.6
Pop009	009-131	OH17	1	413.5	208.7
Pop009	009-131	OH17	2	432.8	191.4
Pop009	009-131	OH18	1	385	242.3
Pop009	009-131	OH18	2	396.7	238.5
Pop009	009-131	OH19	1	440.9	231.8
Pop009	009-131	OH19	2	386.8	239.8
Pop009	009-133	NC19	1	405.8	260.6
Pop009	009-133	NC19	2	427	235.1
Pop009	009-133	OH17	1	397.5	221.6
Pop009	009-133	OH17	2	364.6	232.5
Pop009	009-133	OH18	1	391.7	243.6
Pop009	009-133	OH18	2	397.8	237.8
Pop009	009-133	OH19	1	420.6	234.9
Pop009	009-133	OH19	2	431.8	231.1
Pop009	009-135	NC19	1	392	249.3
Pop009	009-135	NC19	2	412	242.8
Pop009	009-135	OH17	1	364.1	225.6
Pop009	009-135	OH17	2	357.8	231.7
Pop009	009-135	OH18	1	353.8	251.6
Pop009	009-135	OH18	2	353.9	247.5
Pop009	009-135	OH19	1	392.9	238.3
Pop009	009-135	OH19	2	405.8	232.5
Pop009	009-136	NC19	1	440.3	226.5
Pop009	009-136	NC19	2	425	239
Pop009	009-136	OH17	1	415.2	211.1
Pop009	009-136	OH17	2	408.6	210.5
Pop009	009-136	OH18	1	406.4	227.7
Pop009	009-136	OH18	2	393.1	232.9
Pop009	009-136	OH19	1	437.1	222.7
Pop009	009-136	OH19	2	445.9	216.8
Pop009	009-138	NC19	1	394	246.8
Pop009	009-138	NC19	2	403.9	234.9
Pop009	009-138	OH17	1	367.7	230.6
Pop009	009-138	OH17	2	374.3	227.5
Pop009	009-138	OH18	1	369.7	230.3
Pop009	009-138	OH18	2	366.1	237
Pop009	009-138	OH19	1	397.9	231.3
Pop009	009-138	OH19	2	403.3	235.4
Pop009	009-140	NC19	1	406	244.8
Pop009	009-140	NC19	2	405.7	251.7
Pop009	009-140	OH17	1	388.7	227.7
Pop009	009-140	OH17	2	392.5	228.8
Pop009	009-140	OH18	1	373.2	248.1
Pop009	009-140	OH18	2	379.9	247.9
Pop009	009-140	OH19	1	424.1	229.7
Pop009	009-140	OH19	2	419.7	238
Pop009	009-141	NC19	1	409.1	233.9
Pop009	009-141	NC19	2	410.5	243.1
Pop009	009-141	OH17	1	402.5	223.4
Pop009	009-141	OH17	2	370.9	238.4
Pop009	009-141	OH18	1	381.3	237.4
Pop009	009-141	OH18	2	398.4	235.9
Pop009	009-141	OH19	2	418.2	237.4
Pop009	009-141	OH19	2	415	234.6
Pop009	009-143	NC19	1	395.6	246.5
Pop009	009-143	NC19	2	404.3	245.6
Pop009	009-143	OH17	1	361.2	246.3
Pop009	009-143	OH17	2	367	237.8
Pop009	009-143	OH18	1	360.1	245.1
Pop009	009-143	OH18	2	382.1	240.6
Pop009	009-143	OH19	1	421	234.8
Pop009	009-143	OH19	2	412.1	240.1
Pop009	009-144	NC19	1	420.1	255.2
Pop009	009-144	NC19	2	421.1	245.5
Pop009	009-144	OH17	1	390	228.8
Pop009	009-144	OH17	2	402.3	221.6
Pop009	009-144	OH18	1	374.3	239.9
Pop009	009-144	OH18	2	397.1	234.1
Pop009	009-144	OH19	1	431.2	224
Pop009	009-144	OH19	2	422.9	230.2
Pop009	009-145	NC19	1	416.3	244
Pop009	009-145	NC19	2	403.4	252.5
Pop009	009-145	OH17	1	411.2	227.1
Pop009	009-145	OH17	2	401.3	226.4
Pop009	009-145	OH18	1	392.7	235.3
Pop009	009-145	OH18	2	389.5	238.2
Pop009	009-145	OH19	1	423.8	234.8
Pop009	009-145	OH19	2	440	223.3
Pop009	009-146	NC19	1	418.7	227.6
Pop009	009-146	NC19	2	406.2	238.1
Pop009	009-146	OH17	1	399.5	221.4
Pop009	009-146	OH17	2	386.5	229.6
Pop009	009-146	OH18	1	386.6	230
Pop009	009-146	OH18	2	375.5	234.5
Pop009	009-146	OH19	1	425.8	222
Pop009	009-146	OH19	2	440.3	214.1
Pop009	009-147	NC19	1	395.4	237.3
Pop009	009-147	NC19	2	397.8	240.2
Pop009	009-147	OH17	1	379.8	213.7
Pop009	009-147	OH17	2	376.5	224.5
Pop009	009-147	OH18	1	378.7	232.9
Pop009	009-147	OH18	2	363.4	238.5
Pop009	009-147	OH19	1	424.6	218.7
Pop009	009-147	OH19	2	415.2	227.5
Pop009	009-148	NC19	1	427	231
Pop009	009-148	NC19	2	439.8	225.2
Pop009	009-148	OH17	1	417.1	211.8
Pop009	009-148	OH17	2	NA	NA
Pop009	009-148	OH18	1	407.1	228.8
Pop009	009-148	OH18	2	397	225
Pop009	009-148	OH19	1	444.2	221.3
Pop009	009-148	OH19	2	436	218.9
Pop009	009-149	NC19	1	430.4	248.3
Pop009	009-149	NC19	2	414.7	251.1
Pop009	009-149	OH17	1	398.6	220.1
Pop009	009-149	OH17	2	397.3	223
Pop009	009-149	OH18	1	385.3	234.8
Pop009	009-149	OH18	2	384.1	236.4
Pop009	009-149	OH19	1	431.1	219
Pop009	009-149	OH19	2	437.2	231.7
Pop009	009-151	NC19	1	431	239.5
Pop009	009-151	NC19	2	445.3	231.5
Pop009	009-151	OH17	1	424	209.9
Pop009	009-151	OH17	2	428.6	207.3
Pop009	009-151	OH18	1	407.4	227.5
Pop009	009-151	OH18	2	399.6	230
Pop009	009-151	OH19	1	452.9	218.6
Pop009	009-151	OH19	2	434.6	231.1
Pop009	009-154	NC19	1	413.5	234.5
Pop009	009-154	NC19	2	399.3	241.6
Pop009	009-154	OH17	1	403.8	210.6
Pop009	009-154	OH17	2	388.1	222.5
Pop009	009-154	OH18	1	389.7	235.1
Pop009	009-154	OH18	2	392.3	224.7
Pop009	009-154	OH19	1	426.5	226.7
Pop009	009-154	OH19	2	438.4	221
Pop009	009-156	NC19	1	418.3	242.8
Pop009	009-156	NC19	2	444	228.9
Pop009	009-156	OH17	1	395.1	218.2
Pop009	009-156	OH17	2	382.6	226.2
Pop009	009-156	OH18	1	370.8	248.2
Pop009	009-156	OH18	2	390.1	243.5
Pop009	009-156	OH19	1	432.3	229.1
Pop009	009-156	OH19	2	391.8	242.6
Pop009	009-157	NC19	1	418.9	250
Pop009	009-157	NC19	2	417	248.4
Pop009	009-157	OH17	1	376.3	234.3
Pop009	009-157	OH17	2	375	229.8
Pop009	009-157	OH18	1	388.3	236.8
Pop009	009-157	OH18	2	389.5	246.2
Pop009	009-157	OH19	1	420.4	233.5
Pop009	009-157	OH19	2	423.6	235.7
Pop009	009-158	NC19	1	433	246.7
Pop009	009-158	NC19	2	428.8	243.6
Pop009	009-158	OH17	1	426.8	207.8
Pop009	009-158	OH17	2	419.1	217.2
Pop009	009-158	OH18	1	400.1	241.7
Pop009	009-158	OH18	2	410.9	245.1
Pop009	009-158	OH19	1	436.2	232.2
Pop009	009-158	OH19	2	436.8	233.9
Pop009	009-159	NC19	1	418.8	241.8
Pop009	009-159	NC19	2	412.8	243.9
Pop009	009-159	OH17	1	387.5	217.3
Pop009	009-159	OH17	2	390.1	221.3
Pop009	009-159	OH18	1	395.5	240.2
Pop009	009-159	OH18	2	421.5	240.6
Pop009	009-159	OH19	1	444	213.8
Pop009	009-159	OH19	2	428	221.6
Pop009	009-160	NC19	1	428.6	238.7
Pop009	009-160	NC19	2	426.6	237.2
Pop009	009-160	OH17	1	399.9	217.5
Pop009	009-160	OH17	2	408.2	218.6
Pop009	009-160	OH18	1	391.4	234.9
Pop009	009-160	OH18	2	391.1	236.8
Pop009	009-160	OH19	1	427.3	227.9
Pop009	009-160	OH19	2	434.2	232.2
Pop009	009-161	NC19	1	409	232.3
Pop009	009-161	NC19	2	402.6	235.3
Pop009	009-161	OH17	1	399.7	220.1
Pop009	009-161	OH17	2	387.4	217.6
Pop009	009-161	OH18	1	371.5	222.5
Pop009	009-161	OH18	2	397.8	220.2
Pop009	009-161	OH19	1	425.3	216.1
Pop009	009-161	OH19	2	409.7	227.1
Pop009	009-162	NC19	1	399.2	238.4
Pop009	009-162	NC19	2	423.4	223.1
Pop009	009-162	OH17	1	416.6	220.7
Pop009	009-162	OH17	2	384.9	225.3
Pop009	009-162	OH18	1	384.3	237.6
Pop009	009-162	OH18	2	385.2	228
Pop009	009-162	OH19	1	434	215.7
Pop009	009-162	OH19	2	436	212.3
Pop009	009-163	NC19	1	408.4	238.4
Pop009	009-163	NC19	2	426.2	229.6
Pop009	009-163	OH17	1	390.4	228.7
Pop009	009-163	OH17	2	384.9	227.6
Pop009	009-163	OH18	1	371.1	246.4
Pop009	009-163	OH18	2	375.9	243.8
Pop009	009-163	OH19	1	425.5	228.2
Pop009	009-163	OH19	2	422.8	229.3
Pop009	009-164	NC19	1	400.1	246.6
Pop009	009-164	NC19	2	403	246.9
Pop009	009-164	OH17	1	359.9	241.6
Pop009	009-164	OH17	2	358.3	240.8
Pop009	009-164	OH18	1	366.7	255.4
Pop009	009-164	OH18	2	376.4	251.8
Pop009	009-164	OH19	1	419.8	239.2
Pop009	009-164	OH19	2	418.8	244
Pop009	009-168	NC19	1	402.6	241.9
Pop009	009-168	NC19	2	432.7	225.4
Pop009	009-168	OH17	1	396.9	226.2
Pop009	009-168	OH17	2	395.4	227.7
Pop009	009-168	OH18	1	387.3	227.6
Pop009	009-168	OH18	2	388.5	227.6
Pop009	009-168	OH19	1	439.1	223.4
Pop009	009-168	OH19	2	431.4	222.4
Pop009	009-169	NC19	1	414.6	246
Pop009	009-169	NC19	2	414.7	241.6
Pop009	009-169	OH17	1	413	208.2
Pop009	009-169	OH17	2	394	217.5
Pop009	009-169	OH18	1	386.2	242.3
Pop009	009-169	OH18	2	386	244.7
Pop009	009-169	OH19	1	423.8	236.9
Pop009	009-169	OH19	2	437.8	219.7
Pop009	009-171	NC19	1	443.7	245.3
Pop009	009-171	NC19	2	440.9	239
Pop009	009-171	OH17	1	419.7	216.8
Pop009	009-171	OH17	2	394.2	228
Pop009	009-171	OH18	1	376.9	253.8
Pop009	009-171	OH18	2	374.7	257.9
Pop009	009-171	OH19	1	430.1	235.7
Pop009	009-171	OH19	2	435.5	233.4
Pop009	009-172	NC19	1	411.2	236
Pop009	009-172	NC19	2	408.8	232.2
Pop009	009-172	OH17	1	384	228.9
Pop009	009-172	OH17	2	375.7	232.9
Pop009	009-172	OH18	1	373.3	245.9
Pop009	009-172	OH18	2	386.5	240.5
Pop009	009-172	OH19	1	417.2	223.7
Pop009	009-172	OH19	2	410.5	230.9
Pop009	009-174	NC19	1	465.6	202.9
Pop009	009-174	NC19	2	456.8	210.7
Pop009	009-174	OH17	1	448.5	184.3
Pop009	009-174	OH17	2	423.9	199.3
Pop009	009-174	OH18	1	436.2	201.9
Pop009	009-174	OH18	2	438.1	200.2
Pop009	009-174	OH19	1	450.6	202
Pop009	009-174	OH19	2	444.8	199.2
Pop009	009-175	NC19	1	419.5	232.9
Pop009	009-175	NC19	2	423.2	222.7
Pop009	009-175	OH17	1	392.7	223.5
Pop009	009-175	OH17	2	398.5	222.2
Pop009	009-175	OH18	1	379.5	227.4
Pop009	009-175	OH18	2	369.2	234.8
Pop009	009-175	OH19	1	443.4	213
Pop009	009-175	OH19	2	426.9	220.2
Pop009	009-180	NC19	1	430.4	234.2
Pop009	009-180	NC19	2	424.5	233.3
Pop009	009-180	OH17	1	389.7	225.9
Pop009	009-180	OH17	2	378.3	227.8
Pop009	009-180	OH18	1	380.8	237.1
Pop009	009-180	OH18	2	389.6	241.5
Pop009	009-180	OH19	1	442.7	224.3
Pop009	009-180	OH19	2	435.1	224.2
Pop023	023-001	NC19	1	463.9	212.5
Pop023	023-001	NC19	2	438.2	224.8
Pop023	023-001	OH17	1	413.7	217.4
Pop023	023-001	OH17	2	388.9	218.3
Pop023	023-001	OH18	1	405.7	225
Pop023	023-001	OH18	2	401.2	225.4
Pop023	023-001	OH19	1	463.5	214.8
Pop023	023-001	OH19	2	421.7	226.2
Pop023	023-002	NC19	1	446.7	237.2
Pop023	023-002	NC19	2	441.5	239
Pop023	023-002	OH17	1	377.4	225.1
Pop023	023-002	OH17	2	392	221.2
Pop023	023-002	OH18	1	398.7	235.8
Pop023	023-002	OH18	2	396.3	235.4
Pop023	023-002	OH19	1	434.8	233
Pop023	023-002	OH19	2	414.3	236.5
Pop023	023-004	NC19	1	453.9	222.6
Pop023	023-004	NC19	2	451.3	215.8
Pop023	023-004	OH17	1	440.6	200.1
Pop023	023-004	OH17	2	429.7	203.2
Pop023	023-004	OH18	1	424.5	225.7
Pop023	023-004	OH18	2	434.6	220.9
Pop023	023-004	OH19	1	456.1	215.5
Pop023	023-004	OH19	2	455.2	214.6
Pop023	023-005	NC19	1	454.6	229.9
Pop023	023-005	NC19	2	449.3	227.5
Pop023	023-005	OH17	1	428.2	207.3
Pop023	023-005	OH17	2	425.8	211.2
Pop023	023-005	OH18	1	416.5	220.3
Pop023	023-005	OH18	2	424.2	217.2
Pop023	023-005	OH19	1	462.5	209.7
Pop023	023-005	OH19	2	455.3	210.6
Pop023	023-006	NC19	1	407.3	249.8
Pop023	023-006	NC19	2	420.3	246.6
Pop023	023-006	OH17	1	384.5	235.7
Pop023	023-006	OH17	2	402.1	233.6
Pop023	023-006	OH18	1	394.8	236.2
Pop023	023-006	OH18	2	386.1	243.7
Pop023	023-006	OH19	1	455.1	231.4
Pop023	023-006	OH19	2	457.9	230.8
Pop023	023-007	NC19	1	442.8	237.9
Pop023	023-007	NC19	2	436.3	236.4
Pop023	023-007	OH17	1	429.2	210.1
Pop023	023-007	OH17	2	418.9	208.4
Pop023	023-007	OH18	1	419.4	225.7
Pop023	023-007	OH18	2	419.9	224.8
Pop023	023-007	OH19	1	456.1	220.8
Pop023	023-007	OH19	2	437.5	234.2
Pop023	023-008	NC19	1	442.5	246.7
Pop023	023-008	NC19	2	440	245.7
Pop023	023-008	OH17	1	407.1	227.2
Pop023	023-008	OH17	2	411.8	220.9
Pop023	023-008	OH18	1	395.6	245.3
Pop023	023-008	OH18	2	387.5	249.9
Pop023	023-008	OH19	1	423.4	242.3
Pop023	023-008	OH19	2	453	232
Pop023	023-009	NC19	1	430.3	236.6
Pop023	023-009	NC19	2	422.7	236.7
Pop023	023-009	OH17	1	420.4	217.8
Pop023	023-009	OH17	2	395.6	224.3
Pop023	023-009	OH18	1	411.3	232
Pop023	023-009	OH18	2	395	232.8
Pop023	023-009	OH19	1	444.2	224.8
Pop023	023-009	OH19	2	424.5	233.5
Pop023	023-010	NC19	1	449	230
Pop023	023-010	NC19	2	434.9	244.4
Pop023	023-010	OH17	1	392.6	223
Pop023	023-010	OH17	2	411.6	222.7
Pop023	023-010	OH18	1	401.2	238.7
Pop023	023-010	OH18	2	386.6	243.6
Pop023	023-010	OH19	1	458.2	218.8
Pop023	023-010	OH19	2	417.2	232
Pop023	023-011	NC19	1	393.7	254.1
Pop023	023-011	NC19	2	394.7	254.3
Pop023	023-011	OH17	1	379.6	229.4
Pop023	023-011	OH17	2	374	243
Pop023	023-011	OH18	1	361	257.2
Pop023	023-011	OH18	2	355.8	256.4
Pop023	023-011	OH19	1	414.1	225.1
Pop023	023-011	OH19	2	420.5	240.3
Pop023	023-012	NC19	1	451.7	241.2
Pop023	023-012	NC19	2	440.7	235.9
Pop023	023-012	OH17	1	421	207.6
Pop023	023-012	OH17	2	434.9	210.7
Pop023	023-012	OH18	1	403.2	228.1
Pop023	023-012	OH18	2	413.6	222.4
Pop023	023-012	OH19	1	468.8	220.7
Pop023	023-012	OH19	2	460.5	222.3
Pop023	023-013	NC19	1	447.1	221.5
Pop023	023-013	NC19	2	453.9	225.1
Pop023	023-013	OH17	1	446.3	202.3
Pop023	023-013	OH17	2	462.4	186.7
Pop023	023-013	OH18	1	438.8	205.6
Pop023	023-013	OH18	2	434.4	205.4
Pop023	023-013	OH19	1	493.8	197.4
Pop023	023-013	OH19	2	484.6	200.3
Pop023	023-014	NC19	1	442	223.4
Pop023	023-014	NC19	2	434.8	229.7
Pop023	023-014	OH17	1	419.1	219.2
Pop023	023-014	OH17	2	433.1	211.2
Pop023	023-014	OH18	1	418.6	217.9
Pop023	023-014	OH18	2	417.1	222.8
Pop023	023-014	OH19	1	450.4	214.6
Pop023	023-014	OH19	2	459	211.8
Pop023	023-015	NC19	1	429.1	239.1
Pop023	023-015	NC19	2	429.8	239.4
Pop023	023-015	OH17	1	408.3	226
Pop023	023-015	OH17	2	415	222.6
Pop023	023-015	OH18	1	394.2	234.4
Pop023	023-015	OH18	2	380.4	240.6
Pop023	023-015	OH19	1	459	221.7
Pop023	023-015	OH19	2	448.8	219.7
Pop023	023-016	NC19	1	463.9	219.9
Pop023	023-016	NC19	2	448.9	226
Pop023	023-016	OH17	1	443.4	206.3
Pop023	023-016	OH17	2	438.8	207.2
Pop023	023-016	OH18	1	438.2	210.2
Pop023	023-016	OH18	2	437.7	215.6
Pop023	023-016	OH19	1	480.7	205.6
Pop023	023-016	OH19	2	478.8	208.7
Pop023	023-017	NC19	1	439.6	232.3
Pop023	023-017	NC19	2	430.8	242.5
Pop023	023-017	OH17	1	416.6	215.6
Pop023	023-017	OH17	2	421.4	217.1
Pop023	023-017	OH18	1	383.4	242.5
Pop023	023-017	OH18	2	379.5	238.7
Pop023	023-017	OH19	1	451.5	224.6
Pop023	023-017	OH19	2	461.9	221.5
Pop023	023-018	NC19	1	432.6	218.8
Pop023	023-018	NC19	2	439.1	231.4
Pop023	023-018	OH17	1	436.5	212.9
Pop023	023-018	OH17	2	440.2	209
Pop023	023-018	OH18	1	418.6	218.9
Pop023	023-018	OH18	2	423.4	220.3
Pop023	023-018	OH19	1	477.6	213.7
Pop023	023-018	OH19	2	466.1	215.9
Pop023	023-019	NC19	1	431.2	229.8
Pop023	023-019	NC19	2	449	222.8
Pop023	023-019	OH17	1	414.2	218
Pop023	023-019	OH17	2	417.3	219.7
Pop023	023-019	OH18	1	412.7	213.6
Pop023	023-019	OH18	2	393.2	227.2
Pop023	023-019	OH19	1	432.2	235.2
Pop023	023-019	OH19	2	437.8	224.8
Pop023	023-020	NC19	1	420.3	239.2
Pop023	023-020	NC19	2	421.8	238.2
Pop023	023-020	OH17	1	387.4	228.8
Pop023	023-020	OH17	2	392.7	229.7
Pop023	023-020	OH18	1	390.8	238.1
Pop023	023-020	OH18	2	383.2	239
Pop023	023-020	OH19	1	413	237.3
Pop023	023-020	OH19	2	423.4	231.4
Pop023	023-022	NC19	1	408.5	247
Pop023	023-022	NC19	2	410.1	252.9
Pop023	023-022	OH17	1	378.6	240.2
Pop023	023-022	OH17	2	373	242
Pop023	023-022	OH18	1	388.1	249
Pop023	023-022	OH18	2	387.3	239.1
Pop023	023-022	OH19	1	432.5	236.2
Pop023	023-022	OH19	2	425.8	240.9
Pop023	023-023	NC19	1	425.4	244.6
Pop023	023-023	NC19	2	417.9	246.3
Pop023	023-023	OH17	1	375.6	236.7
Pop023	023-023	OH17	2	389.1	233.6
Pop023	023-023	OH18	1	385.7	242.4
Pop023	023-023	OH18	2	375.3	249.3
Pop023	023-023	OH19	1	439.7	236.2
Pop023	023-023	OH19	2	420.5	245.4
Pop023	023-025	NC19	1	420.5	240.5
Pop023	023-025	NC19	2	407.5	246.4
Pop023	023-025	OH17	1	378	230.9
Pop023	023-025	OH17	2	365.2	234.6
Pop023	023-025	OH18	1	376.7	241.3
Pop023	023-025	OH18	2	368.4	241
Pop023	023-025	OH19	1	419	235.4
Pop023	023-025	OH19	2	391.7	239.7
Pop023	023-026	NC19	1	435.6	233.6
Pop023	023-026	NC19	2	413.1	246.2
Pop023	023-026	OH17	1	367.3	236.6
Pop023	023-026	OH17	2	388.3	233.8
Pop023	023-026	OH18	1	381.2	236.8
Pop023	023-026	OH18	2	390.8	237.1
Pop023	023-026	OH19	1	418.8	236.9
Pop023	023-026	OH19	2	432.1	234.6
Pop023	023-027	NC19	1	425	245.6
Pop023	023-027	NC19	2	414.9	242.9
Pop023	023-027	OH17	1	392.1	224.7
Pop023	023-027	OH17	2	385.6	222.6
Pop023	023-027	OH18	1	374.6	240
Pop023	023-027	OH18	2	368.7	245
Pop023	023-027	OH19	1	442.5	223.4
Pop023	023-027	OH19	2	411.8	229.3
Pop023	023-028	NC19	1	433.8	237.4
Pop023	023-028	NC19	2	439.4	232.5
Pop023	023-028	OH17	1	371.8	232.2
Pop023	023-028	OH17	2	381.8	225.1
Pop023	023-028	OH18	1	404.5	221.6
Pop023	023-028	OH18	2	383	238.2
Pop023	023-028	OH19	1	452.1	221.7
Pop023	023-028	OH19	2	443.1	222.2
Pop023	023-029	NC19	1	433.5	232.6
Pop023	023-029	NC19	2	429.5	229.6
Pop023	023-029	OH17	1	412.9	204.4
Pop023	023-029	OH17	2	390.9	218.8
Pop023	023-029	OH18	1	407.7	227.3
Pop023	023-029	OH18	2	406.3	222.5
Pop023	023-029	OH19	1	435	220
Pop023	023-029	OH19	2	442.4	215.4
Pop023	023-030	NC19	1	458.9	236.1
Pop023	023-030	NC19	2	442.3	237
Pop023	023-030	OH17	1	432	214.5
Pop023	023-030	OH17	2	426.3	213.4
Pop023	023-030	OH18	1	420.9	232
Pop023	023-030	OH18	2	432.6	222.6
Pop023	023-030	OH19	1	462.8	217.9
Pop023	023-030	OH19	2	456.6	225.6
Pop023	023-031	NC19	1	437	233.5
Pop023	023-031	NC19	2	431.5	241.6
Pop023	023-031	OH17	1	394.3	233.7
Pop023	023-031	OH17	2	383.4	237.6
Pop023	023-031	OH18	1	396.1	237.3
Pop023	023-031	OH18	2	393.7	228.5
Pop023	023-031	OH19	1	423.3	233.9
Pop023	023-031	OH19	2	420.2	240.2
Pop023	023-034	NC19	1	445.3	231.5
Pop023	023-034	NC19	2	448.6	229.8
Pop023	023-034	OH17	1	430.4	208.1
Pop023	023-034	OH17	2	420.3	211.1
Pop023	023-034	OH18	1	435.8	212
Pop023	023-034	OH18	2	425.9	219.6
Pop023	023-034	OH19	1	460.6	213.5
Pop023	023-034	OH19	2	458.7	217.9
Pop023	023-035	NC19	1	438.9	228.7
Pop023	023-035	NC19	2	428	232.3
Pop023	023-035	OH17	1	421	213.1
Pop023	023-035	OH17	2	429	209.2
Pop023	023-035	OH18	1	392.7	230.2
Pop023	023-035	OH18	2	404.4	229.3
Pop023	023-035	OH19	1	470.8	214.1
Pop023	023-035	OH19	2	439.3	214.8
Pop023	023-036	NC19	1	427.8	241.2
Pop023	023-036	NC19	2	427.4	238.2
Pop023	023-036	OH17	1	394.9	234.4
Pop023	023-036	OH17	2	397.1	232.8
Pop023	023-036	OH18	1	385.6	245.4
Pop023	023-036	OH18	2	373.2	245.9
Pop023	023-036	OH19	1	454	221.2
Pop023	023-036	OH19	2	453.2	226.4
Pop023	023-039	NC19	1	451	225.8
Pop023	023-039	NC19	2	468.8	221
Pop023	023-039	OH17	1	419.7	207.9
Pop023	023-039	OH17	2	436.1	204
Pop023	023-039	OH18	1	426.7	218.6
Pop023	023-039	OH18	2	432.3	214.8
Pop023	023-039	OH19	1	479.4	214.6
Pop023	023-039	OH19	2	467.4	217.9
Pop023	023-040	NC19	1	459.7	226.2
Pop023	023-040	NC19	2	464.3	223.9
Pop023	023-040	OH17	1	438.5	213.5
Pop023	023-040	OH17	2	422	210.9
Pop023	023-040	OH18	1	425.7	221.5
Pop023	023-040	OH18	2	431	222.8
Pop023	023-040	OH19	1	NA	NA
Pop023	023-040	OH19	2	450.1	221.9
Pop023	023-041	NC19	1	450.8	227.2
Pop023	023-041	NC19	2	450.4	229.9
Pop023	023-041	OH17	1	422.2	211.7
Pop023	023-041	OH17	2	450.1	203.8
Pop023	023-041	OH18	1	420.3	214.5
Pop023	023-041	OH18	2	422.8	213.4
Pop023	023-041	OH19	1	473.3	216.9
Pop023	023-041	OH19	2	474.4	211.3
Pop023	023-043	NC19	1	419.6	250.8
Pop023	023-043	NC19	2	406.8	255.8
Pop023	023-043	OH17	1	393	223.2
Pop023	023-043	OH17	2	375.2	234.8
Pop023	023-043	OH18	1	363	247.8
Pop023	023-043	OH18	2	354.3	253.1
Pop023	023-043	OH19	1	440	230.5
Pop023	023-043	OH19	2	420	242.1
Pop023	023-044	NC19	1	432	235
Pop023	023-044	NC19	2	426.9	229.3
Pop023	023-044	OH17	1	383	226
Pop023	023-044	OH17	2	397.6	221
Pop023	023-044	OH18	1	404.3	223.9
Pop023	023-044	OH18	2	380.6	247.5
Pop023	023-044	OH19	1	450.7	226.7
Pop023	023-044	OH19	2	434.1	234
Pop023	023-045	NC19	1	466.4	214.7
Pop023	023-045	NC19	2	461.5	223.5
Pop023	023-045	OH17	1	440.6	205.6
Pop023	023-045	OH17	2	439.4	208.7
Pop023	023-045	OH18	1	421.5	216.5
Pop023	023-045	OH18	2	424.4	218.1
Pop023	023-045	OH19	1	469	214.4
Pop023	023-045	OH19	2	464.4	216.8
Pop023	023-049	NC19	1	420.3	241.4
Pop023	023-049	NC19	2	410.9	238.2
Pop023	023-049	OH17	1	403.2	216.9
Pop023	023-049	OH17	2	397.6	220.2
Pop023	023-049	OH18	1	391.6	230.9
Pop023	023-049	OH18	2	388.7	230.8
Pop023	023-049	OH19	1	446	223.6
Pop023	023-049	OH19	2	446.7	221.3
Pop023	023-050	NC19	1	457.2	226.6
Pop023	023-050	NC19	2	438.7	234.2
Pop023	023-050	OH17	1	414.7	219.2
Pop023	023-050	OH17	2	424.3	218.5
Pop023	023-050	OH18	1	412.9	228.5
Pop023	023-050	OH18	2	412.6	224.7
Pop023	023-050	OH19	1	447.9	221
Pop023	023-050	OH19	2	452	224.2
Pop023	023-051	NC19	1	449.3	215.9
Pop023	023-051	NC19	2	432.2	224.9
Pop023	023-051	OH17	1	419.3	203.3
Pop023	023-051	OH17	2	391.9	214.5
Pop023	023-051	OH18	1	413.5	219.8
Pop023	023-051	OH18	2	411.9	210.1
Pop023	023-051	OH19	1	449.8	215.9
Pop023	023-051	OH19	2	453.8	207.8
Pop023	023-052	NC19	1	461.3	230.1
Pop023	023-052	NC19	2	458.2	224.7
Pop023	023-052	OH17	1	445.5	209.7
Pop023	023-052	OH17	2	425.7	213.4
Pop023	023-052	OH18	1	433.4	220.4
Pop023	023-052	OH18	2	446	212.2
Pop023	023-052	OH19	1	478.6	210.3
Pop023	023-052	OH19	2	476.6	215.8
Pop023	023-053	NC19	1	438.8	237.1
Pop023	023-053	NC19	2	442.1	242.3
Pop023	023-053	OH17	1	403.8	229.5
Pop023	023-053	OH17	2	401	232.1
Pop023	023-053	OH18	1	378	244.2
Pop023	023-053	OH18	2	371.6	248
Pop023	023-053	OH19	1	428.2	237.5
Pop023	023-053	OH19	2	424.3	241.8
Pop023	023-054	NC19	1	443.3	231.1
Pop023	023-054	NC19	2	434.9	228.3
Pop023	023-054	OH17	1	421.1	213.2
Pop023	023-054	OH17	2	432.6	201.9
Pop023	023-054	OH18	1	387.3	229.1
Pop023	023-054	OH18	2	385.3	233.5
Pop023	023-054	OH19	1	452.6	220.9
Pop023	023-054	OH19	2	434	229.2
Pop023	023-055	NC19	1	442.5	222.2
Pop023	023-055	NC19	2	450.8	220.1
Pop023	023-055	OH17	1	436.3	200.4
Pop023	023-055	OH17	2	447.9	204.8
Pop023	023-055	OH18	1	408.8	220.4
Pop023	023-055	OH18	2	410.7	220.2
Pop023	023-055	OH19	1	467.7	211.1
Pop023	023-055	OH19	2	455.6	209.9
Pop023	023-056	NC19	1	455.6	225.3
Pop023	023-056	NC19	2	444.3	224.7
Pop023	023-056	OH17	1	410	227.5
Pop023	023-056	OH17	2	429.1	224.3
Pop023	023-056	OH18	1	418.4	231.3
Pop023	023-056	OH18	2	405.8	227.8
Pop023	023-056	OH19	1	474.8	212.2
Pop023	023-056	OH19	2	472.2	217.8
Pop023	023-057	NC19	1	430.1	237
Pop023	023-057	NC19	2	418.7	246.5
Pop023	023-057	OH17	1	388.4	228.2
Pop023	023-057	OH17	2	362.4	240.9
Pop023	023-057	OH18	1	367.5	243.5
Pop023	023-057	OH18	2	347.5	246.6
Pop023	023-057	OH19	1	416.4	234.3
Pop023	023-057	OH19	2	413	236
Pop023	023-058	NC19	1	438.9	243
Pop023	023-058	NC19	2	431.7	234.2
Pop023	023-058	OH17	1	403.8	229.3
Pop023	023-058	OH17	2	397.7	230.6
Pop023	023-058	OH18	1	381.6	236.6
Pop023	023-058	OH18	2	384.8	245.1
Pop023	023-058	OH19	1	436.1	233.1
Pop023	023-058	OH19	2	434.4	235.2
Pop023	023-059	NC19	1	392.1	254.7
Pop023	023-059	NC19	2	407.7	244.9
Pop023	023-059	OH17	1	365.2	233.1
Pop023	023-059	OH17	2	359.2	231.2
Pop023	023-059	OH18	1	382.6	256.6
Pop023	023-059	OH18	2	366.8	256.1
Pop023	023-059	OH19	1	384.4	248.6
Pop023	023-059	OH19	2	400.9	242.9
Pop023	023-060	NC19	1	464.1	222.4
Pop023	023-060	NC19	2	454.1	231.5
Pop023	023-060	OH17	1	422.1	203.6
Pop023	023-060	OH17	2	443.6	199.6
Pop023	023-060	OH18	1	425.7	209.9
Pop023	023-060	OH18	2	413.6	218.8
Pop023	023-060	OH19	1	467.8	211.9
Pop023	023-060	OH19	2	460.1	211
Pop023	023-061	NC19	1	442.3	226.2
Pop023	023-061	NC19	2	438.5	238.6
Pop023	023-061	OH17	1	413	217.9
Pop023	023-061	OH17	2	387.9	227.7
Pop023	023-061	OH18	1	393.9	245.4
Pop023	023-061	OH18	2	392.2	233
Pop023	023-061	OH19	1	450.2	228.8
Pop023	023-061	OH19	2	439.9	227.8
Pop023	023-062	NC19	1	450.3	219.5
Pop023	023-062	NC19	2	432.1	222.3
Pop023	023-062	OH17	1	418.5	207.8
Pop023	023-062	OH17	2	412.7	220.3
Pop023	023-062	OH18	1	409.4	226.1
Pop023	023-062	OH18	2	395.1	232.1
Pop023	023-062	OH19	1	439.4	220.7
Pop023	023-062	OH19	2	432.3	228.1
Pop023	023-064	NC19	1	428.4	240
Pop023	023-064	NC19	2	425.1	244.6
Pop023	023-064	OH17	1	396	226.9
Pop023	023-064	OH17	2	386.7	224.5
Pop023	023-064	OH18	1	378.9	240.2
Pop023	023-064	OH18	2	391.8	236.7
Pop023	023-064	OH19	1	457.1	219.4
Pop023	023-064	OH19	2	445.4	232.7
Pop023	023-065	NC19	1	409.6	241.8
Pop023	023-065	NC19	2	418	240.6
Pop023	023-065	OH17	1	394.4	228.6
Pop023	023-065	OH17	2	390	232.7
Pop023	023-065	OH18	1	383.7	237.3
Pop023	023-065	OH18	2	384.7	232.3
Pop023	023-065	OH19	1	425.5	240.9
Pop023	023-065	OH19	2	429.3	238.5
Pop023	023-066	NC19	1	468	226.1
Pop023	023-066	NC19	2	442	236.9
Pop023	023-066	OH17	1	431.4	202.3
Pop023	023-066	OH17	2	446.6	201.1
Pop023	023-066	OH18	1	409.4	221
Pop023	023-066	OH18	2	413.2	221.8
Pop023	023-066	OH19	1	467.4	210
Pop023	023-066	OH19	2	479.8	209.7
Pop023	023-067	NC19	1	450.1	235
Pop023	023-067	NC19	2	441.4	239.1
Pop023	023-067	OH17	1	414.4	215
Pop023	023-067	OH17	2	433.8	210.3
Pop023	023-067	OH18	1	418.9	225.3
Pop023	023-067	OH18	2	401.7	229.8
Pop023	023-067	OH19	1	440.4	232.1
Pop023	023-067	OH19	2	450.9	223.7
Pop023	023-068	NC19	1	422.3	231.2
Pop023	023-068	NC19	2	417.1	237.9
Pop023	023-068	OH17	1	377.3	229.1
Pop023	023-068	OH17	2	390.2	226.1
Pop023	023-068	OH18	1	375.4	237.1
Pop023	023-068	OH18	2	376.6	240.5
Pop023	023-068	OH19	1	445.9	225.6
Pop023	023-068	OH19	2	437.9	229.2
Pop023	023-069	NC19	1	429	229
Pop023	023-069	NC19	2	414.7	236.7
Pop023	023-069	OH17	1	402.9	216
Pop023	023-069	OH17	2	395.6	217.2
Pop023	023-069	OH18	1	386.6	235.8
Pop023	023-069	OH18	2	380.4	237.1
Pop023	023-069	OH19	1	412.7	228.6
Pop023	023-069	OH19	2	421.4	228.3
Pop023	023-070	NC19	1	440.1	227.6
Pop023	023-070	NC19	2	424	234.8
Pop023	023-070	OH17	1	389	217.9
Pop023	023-070	OH17	2	416	209.4
Pop023	023-070	OH18	1	402.9	230.9
Pop023	023-070	OH18	2	388.7	232.5
Pop023	023-070	OH19	1	444.7	223.7
Pop023	023-070	OH19	2	442.5	220.8
Pop023	023-071	NC19	1	464.9	228.3
Pop023	023-071	NC19	2	450.7	236.2
Pop023	023-071	OH17	1	423.1	213.7
Pop023	023-071	OH17	2	427.7	205.4
Pop023	023-071	OH18	1	398.4	227.8
Pop023	023-071	OH18	2	411.7	224.9
Pop023	023-071	OH19	1	458.1	224.9
Pop023	023-071	OH19	2	470.7	217
Pop023	023-072	NC19	1	407.1	258.8
Pop023	023-072	NC19	2	408.5	256.9
Pop023	023-072	OH17	1	364.7	239.1
Pop023	023-072	OH17	2	378	238.4
Pop023	023-072	OH18	1	374.5	250.7
Pop023	023-072	OH18	2	391.6	239.5
Pop023	023-072	OH19	1	408	247.4
Pop023	023-072	OH19	2	411.3	250.3
Pop023	023-073	NC19	1	401.2	246
Pop023	023-073	NC19	2	427	240.1
Pop023	023-073	OH17	1	397.2	214.6
Pop023	023-073	OH17	2	397.6	214.5
Pop023	023-073	OH18	1	378.6	239.9
Pop023	023-073	OH18	2	401.3	227.8
Pop023	023-073	OH19	1	421.2	235.9
Pop023	023-073	OH19	2	401.7	234.7
Pop023	023-074	NC19	1	450.3	234.5
Pop023	023-074	NC19	2	429.4	250.6
Pop023	023-074	OH17	1	378.8	220.2
Pop023	023-074	OH17	2	381.6	214.8
Pop023	023-074	OH18	1	383.8	248.2
Pop023	023-074	OH18	2	381.5	249.9
Pop023	023-074	OH19	1	436.5	237.7
Pop023	023-074	OH19	2	417.3	250.8
Pop023	023-076	NC19	1	408.7	248.6
Pop023	023-076	NC19	2	421.9	243.1
Pop023	023-076	OH17	1	402.2	220.6
Pop023	023-076	OH17	2	402	219.9
Pop023	023-076	OH18	1	390.4	237.8
Pop023	023-076	OH18	2	377.2	242
Pop023	023-076	OH19	1	421.6	233.5
Pop023	023-076	OH19	2	427.4	236.4
Pop023	023-077	NC19	1	435.4	227.3
Pop023	023-077	NC19	2	430	237.6
Pop023	023-077	OH17	1	394.5	228.8
Pop023	023-077	OH17	2	412.3	222.8
Pop023	023-077	OH18	1	403.7	218.1
Pop023	023-077	OH18	2	403.8	225.9
Pop023	023-077	OH19	1	443.3	227.9
Pop023	023-077	OH19	2	441.2	233.9
Pop023	023-078	NC19	1	422.2	253.2
Pop023	023-078	NC19	2	415.9	245.9
Pop023	023-078	OH17	1	384.4	235.8
Pop023	023-078	OH17	2	399.9	233.4
Pop023	023-078	OH18	1	377.4	246.6
Pop023	023-078	OH18	2	377.3	247.7
Pop023	023-078	OH19	1	416.8	240.8
Pop023	023-078	OH19	2	429.8	238.2
Pop023	036-001	NC19	1	422.7	243.5
Pop023	036-001	NC19	2	428.5	236.5
Pop023	036-001	OH17	1	399.7	218.6
Pop023	036-001	OH17	2	395.7	226.2
Pop023	036-001	OH18	1	369.7	243
Pop023	036-001	OH18	2	364.5	244.2
Pop023	036-001	OH19	1	396.1	238.5
Pop023	036-001	OH19	2	409.3	235.2
Pop023	036-002	NC19	1	452.9	219.2
Pop023	036-002	NC19	2	421.4	232.9
Pop023	036-002	OH17	1	431.1	197.7
Pop023	036-002	OH17	2	409.7	216
Pop023	036-002	OH18	1	383.1	236.6
Pop023	036-002	OH18	2	386.1	235
Pop023	036-002	OH19	1	430.6	222.3
Pop036	036-002	OH19	2	NA	NA
Pop023	036-003	NC19	1	456.8	228
Pop023	036-003	NC19	2	449.3	234.1
Pop023	036-003	OH17	1	421.5	213.3
Pop023	036-003	OH17	2	436.4	204.8
Pop023	036-003	OH18	1	404.5	235.1
Pop023	036-003	OH18	2	415.8	232.3
Pop023	036-003	OH19	1	458.4	219.8
Pop023	036-003	OH19	2	462.6	213.4
Pop023	036-006	NC19	1	429.5	239.5
Pop023	036-006	NC19	2	433.1	233
Pop023	036-006	OH17	1	387.2	228.4
Pop023	036-006	OH17	2	389.1	225
Pop023	036-006	OH18	1	390	235.3
Pop023	036-006	OH18	2	384.4	240.5
Pop023	036-006	OH19	1	428	228.4
Pop023	036-006	OH19	2	430.4	231.5
Pop023	036-010	NC19	1	449.6	222.9
Pop023	036-010	NC19	2	423.5	229.8
Pop023	036-010	OH17	1	420.6	211.1
Pop023	036-010	OH17	2	425.9	213.9
Pop023	036-010	OH18	1	414.2	212.4
Pop023	036-010	OH18	2	422.5	219.6
Pop023	036-010	OH19	1	457.5	218.5
Pop023	036-010	OH19	2	468	211.4
Pop023	036-011	NC19	1	438.7	238.4
Pop023	036-011	NC19	2	418.9	244.1
Pop023	036-011	OH17	1	380.8	226.8
Pop023	036-011	OH17	2	382.6	230.9
Pop023	036-011	OH18	1	379.9	244.6
Pop023	036-011	OH18	2	380.8	241.5
Pop023	036-011	OH19	1	432.8	235.4
Pop036	036-011	OH19	2	NA	NA
Pop023	036-012	NC19	1	451.4	233.4
Pop023	036-012	NC19	2	444.6	226.8
Pop023	036-012	OH17	1	431.4	198.1
Pop023	036-012	OH17	2	435.3	203.5
Pop023	036-012	OH18	1	392.6	218.4
Pop023	036-012	OH18	2	391	220.4
Pop023	036-012	OH19	1	443.8	212.2
Pop023	036-012	OH19	2	462.6	209.2
Pop023	036-013	NC19	1	415.2	244.1
Pop023	036-013	NC19	2	420.6	239.1
Pop023	036-013	OH17	1	414.4	220.8
Pop023	036-013	OH17	2	401.9	220.7
Pop023	036-013	OH18	1	387.7	238.5
Pop023	036-013	OH18	2	378.6	243.9
Pop023	036-013	OH19	1	428.8	235.1
Pop023	036-013	OH19	2	420	232.4
Pop023	036-014	NC19	1	468.5	219.3
Pop023	036-014	NC19	2	447.4	227.3
Pop023	036-014	OH17	1	439.6	211.6
Pop023	036-014	OH17	2	452.4	203.9
Pop023	036-014	OH18	1	398.4	227.4
Pop023	036-014	OH18	2	412.7	223.8
Pop023	036-014	OH19	1	448.5	223.8
Pop023	036-014	OH19	2	458	219.6
Pop023	036-015	NC19	1	430	233.8
Pop023	036-015	NC19	2	406.8	242.1
Pop023	036-015	OH17	1	383	226.8
Pop023	036-015	OH17	2	406.8	222.6
Pop023	036-015	OH18	1	387.2	234.3
Pop023	036-015	OH18	2	388.4	238.7
Pop023	036-015	OH19	1	415.2	232.5
Pop023	036-015	OH19	2	428.8	226.6
Pop023	036-016	NC19	1	422.4	250.5
Pop023	036-016	NC19	2	415	243.1
Pop023	036-016	OH17	1	399.2	225.1
Pop023	036-016	OH17	2	371.9	239.3
Pop023	036-016	OH18	1	368.5	252
Pop023	036-016	OH18	2	370.9	246.8
Pop023	036-016	OH19	1	410.3	243
Pop023	036-016	OH19	2	408.3	241.5
Pop023	036-017	NC19	1	452.7	233.1
Pop023	036-017	NC19	2	430.6	240.9
Pop023	036-017	OH17	1	418.6	216
Pop023	036-017	OH17	2	410	223.2
Pop023	036-017	OH18	1	401	240.9
Pop023	036-017	OH18	2	406	238.8
Pop023	036-017	OH19	1	443.8	229.6
Pop023	036-017	OH19	2	463.4	221.7
Pop023	036-018	NC19	1	455.4	236.1
Pop023	036-018	NC19	2	429.6	243.4
Pop023	036-018	OH17	1	418.5	222.1
Pop023	036-018	OH17	2	436.1	213.6
Pop023	036-018	OH18	1	411	239
Pop023	036-018	OH18	2	424	235.1
Pop023	036-018	OH19	1	436.3	233.1
Pop023	036-018	OH19	2	438.5	234.8
Pop023	036-019	NC19	1	435.3	232
Pop023	036-019	NC19	2	405.5	249.4
Pop023	036-019	OH17	1	381	230.9
Pop023	036-019	OH17	2	383.8	230.1
Pop023	036-019	OH18	1	377	239
Pop023	036-019	OH18	2	362.4	252.9
Pop023	036-019	OH19	1	426.3	233.3
Pop023	036-019	OH19	2	413.5	238.2
Pop023	036-020	NC19	1	441.7	239.1
Pop023	036-020	NC19	2	435.4	234.1
Pop023	036-020	OH17	1	441.1	204.3
Pop023	036-020	OH17	2	424.5	207.8
Pop023	036-020	OH18	1	407.8	215.2
Pop023	036-020	OH18	2	402.7	228
Pop023	036-020	OH19	1	434.6	227.1
Pop023	036-020	OH19	2	448.1	218
Pop023	036-021	NC19	1	442.6	232.8
Pop023	036-021	NC19	2	421.7	239.6
Pop023	036-021	OH17	1	421.3	206
Pop023	036-021	OH17	2	409.9	225.2
Pop023	036-021	OH18	1	402.2	224.8
Pop023	036-021	OH18	2	391.1	237.9
Pop023	036-021	OH19	1	445.6	222.7
Pop023	036-021	OH19	2	459.9	215.9
Pop023	036-022	NC19	1	461.3	211.8
Pop023	036-022	NC19	2	448.2	215.9
Pop023	036-022	OH17	1	434.7	190.4
Pop023	036-022	OH17	2	448.5	197.1
Pop023	036-022	OH18	1	409.9	205.1
Pop023	036-022	OH18	2	414.5	207.3
Pop023	036-022	OH19	1	459.9	207.8
Pop023	036-022	OH19	2	461.2	205.6
Pop023	036-023	NC19	1	466.1	221.6
Pop023	036-023	NC19	2	466.5	222.7
Pop023	036-023	OH17	1	403.3	207
Pop023	036-023	OH17	2	446.9	201.4
Pop023	036-023	OH18	1	425.6	218
Pop023	036-023	OH18	2	432.2	214.8
Pop023	036-023	OH19	1	468.7	219.9
Pop023	036-023	OH19	2	478	204.8
Pop023	036-025	NC19	1	425.5	235.6
Pop023	036-025	NC19	2	428.4	227.8
Pop023	036-025	OH17	1	399.5	212.1
Pop023	036-025	OH17	2	401.9	205.2
Pop023	036-025	OH18	1	384.2	226.6
Pop023	036-025	OH18	2	383.2	237.6
Pop023	036-025	OH19	1	433.5	219.2
Pop023	036-025	OH19	2	441	214.2
Pop023	036-026	NC19	1	472.7	227.4
Pop023	036-026	NC19	2	448.7	228.7
Pop023	036-026	OH17	1	466.5	194.5
Pop023	036-026	OH17	2	435.6	205.9
Pop023	036-026	OH18	1	439.7	218.4
Pop023	036-026	OH18	2	441.2	215.3
Pop023	036-026	OH19	1	434.9	230.9
Pop023	036-026	OH19	2	479.3	210.4
Pop023	036-027	NC19	1	431	237
Pop023	036-027	NC19	2	443.7	232.1
Pop023	036-027	OH17	1	409.1	211.6
Pop023	036-027	OH17	2	395.7	215.9
Pop023	036-027	OH18	1	373.5	239.1
Pop023	036-027	OH18	2	379.6	236.3
Pop023	036-027	OH19	1	412.7	236
Pop023	036-027	OH19	2	410	238.6
Pop023	036-028	NC19	1	434.3	249.9
Pop023	036-028	NC19	2	408.7	248.8
Pop023	036-028	OH17	1	402.3	227.5
Pop023	036-028	OH17	2	393.2	227.3
Pop023	036-028	OH18	1	379.6	245.7
Pop023	036-028	OH18	2	368.5	256.3
Pop023	036-028	OH19	1	413.6	249.1
Pop023	036-028	OH19	2	423.3	242.8
Pop023	036-029	NC19	1	478	211.7
Pop023	036-029	NC19	2	446	223.4
Pop023	036-029	OH17	1	460.3	193.2
Pop023	036-029	OH17	2	472.4	181
Pop023	036-029	OH18	1	430.3	210.8
Pop023	036-029	OH18	2	436.6	204.7
Pop023	036-029	OH19	1	481.8	201.4
Pop023	036-029	OH19	2	487.7	197.7
Pop023	036-030	NC19	1	437.5	237.9
Pop023	036-030	NC19	2	423	240.5
Pop023	036-030	OH17	1	406.5	215
Pop023	036-030	OH17	2	389.3	230
Pop023	036-030	OH18	1	365.1	245.4
Pop023	036-030	OH18	2	374	242.4
Pop023	036-030	OH19	1	405.7	239.8
Pop023	036-030	OH19	2	407.3	239.4
Pop023	036-031	NC19	1	437	235.3
Pop023	036-031	NC19	2	433.6	234
Pop023	036-031	OH17	1	428.9	212.5
Pop023	036-031	OH17	2	415.5	213.6
Pop023	036-031	OH18	1	402.8	227
Pop023	036-031	OH18	2	395.9	223.7
Pop023	036-031	OH19	1	452.8	219.3
Pop023	036-031	OH19	2	460.3	220
Pop023	036-032	NC19	1	479.7	221.2
Pop023	036-032	NC19	2	476.3	224.3
Pop023	036-032	OH17	1	417.9	193
Pop023	036-032	OH17	2	457.7	198.1
Pop023	036-032	OH18	1	433.5	223.6
Pop023	036-032	OH18	2	427.8	221
Pop023	036-032	OH19	1	472.7	208.9
Pop023	036-032	OH19	2	493.1	208.5
Pop023	036-033	NC19	1	419.1	243.9
Pop023	036-033	NC19	2	415.6	243.1
Pop023	036-033	OH17	1	386.9	224
Pop023	036-033	OH17	2	400.3	225.1
Pop023	036-033	OH18	1	385.6	237.7
Pop023	036-033	OH18	2	396.6	234.3
Pop023	036-033	OH19	1	427.5	232
Pop023	036-033	OH19	2	428.4	229.7
Pop023	036-034	NC19	1	439.3	235.4
Pop023	036-034	NC19	2	450.5	221.8
Pop023	036-034	OH17	1	399.9	221.7
Pop023	036-034	OH17	2	401.9	222.5
Pop023	036-034	OH18	1	387.4	232.4
Pop023	036-034	OH18	2	398.1	226.4
Pop023	036-034	OH19	1	428.8	234.2
Pop023	036-034	OH19	2	433.5	231.3
Pop023	036-035	NC19	1	440.3	241.3
Pop023	036-035	NC19	2	422.4	238.6
Pop023	036-035	OH17	1	414	217
Pop023	036-035	OH17	2	403.4	221.5
Pop023	036-035	OH18	1	385.5	236.7
Pop023	036-035	OH18	2	386.4	239
Pop023	036-035	OH19	1	424.6	229.4
Pop023	036-035	OH19	2	416.9	232.8
Pop023	036-038	NC19	1	447.7	237.7
Pop023	036-038	NC19	2	449.5	235
Pop023	036-038	OH17	1	444.6	205.2
Pop023	036-038	OH17	2	443.3	206.2
Pop023	036-038	OH18	1	395.1	231.3
Pop023	036-038	OH18	2	NA	NA
Pop023	036-038	OH19	1	447.6	216.3
Pop023	036-038	OH19	2	430	225.7
Pop023	036-039	NC19	1	415.3	240.9
Pop023	036-039	NC19	2	399.2	244.9
Pop023	036-039	OH17	1	411.6	216.8
Pop023	036-039	OH17	2	413.8	218.5
Pop023	036-039	OH18	1	381.3	221.3
Pop023	036-039	OH18	2	379.7	218.5
Pop023	036-039	OH19	1	421.6	227.4
Pop023	036-039	OH19	2	439.7	218.9
Pop023	036-041	NC19	1	460.2	231.5
Pop023	036-041	NC19	2	453.9	217.4
Pop023	036-041	OH17	1	455.7	203.8
Pop023	036-041	OH17	2	450.4	209.6
Pop023	036-041	OH18	1	432.8	213.6
Pop023	036-041	OH18	2	412.9	227
Pop023	036-041	OH19	1	479.1	213.6
Pop023	036-041	OH19	2	477.2	212.1
Pop023	036-042	NC19	1	411.1	247
Pop023	036-042	NC19	2	407.3	241.5
Pop023	036-042	OH17	1	413.5	220.7
Pop023	036-042	OH17	2	395.6	223.8
Pop023	036-042	OH18	1	368	238.7
Pop023	036-042	OH18	2	362.3	241
Pop023	036-042	OH19	1	422.5	234.7
Pop023	036-042	OH19	2	421.7	236
Pop023	036-043	NC19	1	435.8	231.1
Pop023	036-043	NC19	2	425.6	223.5
Pop023	036-043	OH17	1	409.5	208.2
Pop023	036-043	OH17	2	422.4	205.3
Pop023	036-043	OH18	1	391	224.2
Pop023	036-043	OH18	2	385.8	224.6
Pop023	036-043	OH19	1	426.8	217.5
Pop023	036-043	OH19	2	425.9	209.9
Pop023	036-046	NC19	1	431.6	239.7
Pop023	036-046	NC19	2	415.8	240.3
Pop023	036-046	OH17	1	393.2	226.3
Pop023	036-046	OH17	2	401.5	223.6
Pop023	036-046	OH18	1	374.3	237.3
Pop023	036-046	OH18	2	380.9	233.5
Pop023	036-046	OH19	1	412.9	234.8
Pop023	036-046	OH19	2	422.3	235.2
Pop023	036-047	NC19	1	447	219.1
Pop023	036-047	NC19	2	448	217.7
Pop023	036-047	OH17	1	416.8	208.6
Pop023	036-047	OH17	2	388.2	226.5
Pop023	036-047	OH18	1	393.8	222.9
Pop023	036-047	OH18	2	391.5	227.8
Pop023	036-047	OH19	1	427	223.9
Pop023	036-047	OH19	2	432.3	220.3
Pop023	036-048	NC19	1	490.1	200.9
Pop023	036-048	NC19	2	461.2	217.3
Pop023	036-048	OH17	1	467.5	186.7
Pop023	036-048	OH17	2	472.1	186.8
Pop023	036-048	OH18	1	444.5	202.1
Pop023	036-048	OH18	2	439.1	210
Pop023	036-048	OH19	1	NA	NA
Pop023	036-048	OH19	2	491.8	191.1
Pop023	036-050	NC19	1	452.4	228.6
Pop023	036-050	NC19	2	442.5	239.4
Pop023	036-050	OH17	1	449.5	201.6
Pop023	036-050	OH17	2	392.5	233.5
Pop023	036-050	OH18	1	398.1	235.8
Pop023	036-050	OH18	2	391.9	239.9
Pop023	036-050	OH19	1	438.2	227.5
Pop023	036-050	OH19	2	439.7	230.2
Pop037	037-003	NC19	1	397.1	244
Pop037	037-003	NC19	2	417.2	230.1
Pop037	037-003	OH17	1	364.5	235
Pop037	037-003	OH17	2	374	227.8
Pop037	037-003	OH18	1	365	241.9
Pop037	037-003	OH18	2	355.7	251.9
Pop037	037-003	OH19	1	425.3	222.9
Pop037	037-003	OH19	2	413.4	229.8
Pop037	037-004	NC19	1	405.2	248.8
Pop037	037-004	NC19	2	403	249.5
Pop037	037-004	OH17	1	369.8	232.5
Pop037	037-004	OH17	2	377.9	220
Pop037	037-004	OH18	1	371.5	233.4
Pop037	037-004	OH18	2	359.9	240.2
Pop037	037-004	OH19	1	401.3	244.2
Pop037	037-004	OH19	2	406.6	236.8
Pop037	037-005	NC19	1	386.7	248.8
Pop037	037-005	NC19	2	398.6	246.7
Pop037	037-005	OH17	1	397	237
Pop037	037-005	OH17	2	400.9	224.8
Pop037	037-005	OH18	1	375.7	240.1
Pop037	037-005	OH18	2	368.1	237.1
Pop037	037-005	OH19	1	400.5	230.9
Pop037	037-005	OH19	2	383.9	240.4
Pop037	037-006	NC19	1	418.2	234.5
Pop037	037-006	NC19	2	407.5	243.5
Pop037	037-006	OH17	1	374.7	222.6
Pop037	037-006	OH17	2	362.2	224.8
Pop037	037-006	OH18	1	373	241.1
Pop037	037-006	OH18	2	386.6	236
Pop037	037-006	OH19	1	413.4	232
Pop037	037-006	OH19	2	407.3	230.5
Pop037	037-007	NC19	1	403	247
Pop037	037-007	NC19	2	414	246.5
Pop037	037-007	OH17	1	370.1	233.8
Pop037	037-007	OH17	2	369.1	227.1
Pop037	037-007	OH18	1	379.9	238.2
Pop037	037-007	OH18	2	382.5	251.8
Pop037	037-007	OH19	1	395.2	240.9
Pop037	037-007	OH19	2	408.6	238.7
Pop037	037-008	NC19	1	410.2	249.7
Pop037	037-008	NC19	2	400.2	254.2
Pop037	037-008	OH17	1	360.5	237.9
Pop037	037-008	OH17	2	351.4	239.3
Pop037	037-008	OH18	1	363.2	241.2
Pop037	037-008	OH18	2	382.8	242
Pop037	037-008	OH19	1	397.4	242.7
Pop037	037-008	OH19	2	405.4	237.5
Pop037	037-009	NC19	1	383	262.7
Pop037	037-009	NC19	2	401	251
Pop037	037-009	OH17	1	359.3	228.4
Pop037	037-009	OH17	2	393.5	220
Pop037	037-009	OH18	1	389.1	239.1
Pop037	037-009	OH18	2	369.5	243.3
[truncated: 866 more rows]

## Sheet: Table S2
Table S2. Genetic map for Population 009.
SoySNP50K a	Marker b	LG	Position (cM)
NA	Gm01_34548417	LG 01	0
NA	Gm01_34562603	LG 01	0
NA	Gm01_39404913	LG 01	0.768
NA	Gm01_39406223	LG 01	0.768
NA	Gm01_39482908	LG 01	0.901
NA	Gm01_39504438	LG 01	0.901
NA	Gm01_36971928	LG 01	1.086
NA	Gm01_38151158	LG 01	1.086
NA	Gm01_39557443	LG 01	1.086
NA	Gm01_39557823	LG 01	1.086
NA	Gm01_39740510	LG 01	1.374
NA	Gm01_39782428	LG 01	1.374
NA	Gm01_39628619	LG 01	1.465
NA	Gm01_40093741	LG 01	1.714
NA	Gm01_40194145	LG 01	1.714
NA	Gm01_40789976	LG 01	1.911
NA	Gm01_40886421	LG 01	1.911
NA	Gm01_40973001	LG 01	2.194
NA	Gm01_40973898	LG 01	2.194
NA	Gm01_42835538	LG 01	4.49
NA	Gm01_42669502	LG 01	5.03
NA	Gm01_42709908	LG 01	5.03
NA	Gm01_44713606	LG 01	14.088
NA	Gm01_44839785	LG 01	14.088
NA	Gm01_47505015	LG 01	17.371
NA	Gm01_47505030	LG 01	17.371
NA	Gm01_49823515	LG 01	27.998
NA	Gm01_49869514	LG 01	27.998
ss715580098	Gm01_51122319	LG 01	37.324
NA	Gm01_51122369	LG 01	37.324
NA	Gm01_52522468	LG 01	49.515
NA	Gm01_52585655	LG 01	49.515
NA	Gm01_52841700	LG 01	50.986
NA	Gm01_52849127	LG 01	50.986
NA	Gm01_53216719	LG 01	53.675
NA	Gm01_53218170	LG 01	53.675
NA	Gm01_54633102	LG 01	62.254
NA	Gm01_54647498	LG 01	62.254
NA	Gm01_54719664	LG 01	62.583
NA	Gm01_54762582	LG 01	62.583
NA	Gm01_54819069	LG 01	62.908
NA	Gm01_54785700	LG 01	62.989
ss715580487	Gm01_54799844	LG 01	62.989
NA	Gm01_55221804	LG 01	63.706
NA	Gm01_55234883	LG 01	63.706
NA	Gm01_55505809	LG 01	63.928
NA	Gm01_55385974	LG 01	64.055
NA	Gm01_55441336	LG 01	64.055
NA	Gm01_55738184	LG 01	65.419
NA	Gm01_56092131	LG 01	65.419
ss715580675	Gm01_56134306	LG 01	65.68
NA	Gm01_56149545	LG 01	65.68
NA	Gm01_55806861	LG 01	66.945
NA	Gm01_55806889	LG 01	66.945
NA	Gm01_55806918	LG 01	66.945
NA	Gm01_55806932	LG 01	66.945
NA	Gm01_55821382	LG 01	66.945
NA	Gm02_02929134	LG 02	0
NA	Gm02_02998396	LG 02	0
NA	Gm02_03037421	LG 02	0.33
NA	Gm02_03037440	LG 02	0.33
ss715581942	Gm02_03530330	LG 02	2.651
NA	Gm02_03621233	LG 02	2.651
NA	Gm02_03935900	LG 02	4.438
ss715582111	Gm02_03935983	LG 02	4.438
NA	Gm02_04412994	LG 02	5.627
NA	Gm02_04413053	LG 02	5.627
NA	Gm02_04372973	LG 02	5.776
NA	Gm02_04376365	LG 02	5.776
NA	Gm02_04873043	LG 02	6.87
NA	Gm02_04876550	LG 02	6.87
ss715582352	Gm02_39080951	LG 02	16.05
NA	Gm02_39131035	LG 02	16.05
NA	Gm02_40933353	LG 02	25.237
ss715582676	Gm02_40934117	LG 02	25.237
NA	Gm02_41023187	LG 02	26.912
NA	Gm02_41182686	LG 02	26.912
NA	Gm02_41304002	LG 02	27.237
NA	Gm02_41263104	LG 02	27.425
NA	Gm02_41282016	LG 02	27.425
NA	Gm02_41388660	LG 02	28.109
NA	Gm02_41388690	LG 02	28.109
NA	Gm02_41391822	LG 02	28.109
ss715582813	Gm02_41787747	LG 02	30.237
NA	Gm02_41799551	LG 02	30.237
NA	Gm02_41787516	LG 02	30.403
NA	Gm02_41787672	LG 02	30.403
NA	Gm02_42304276	LG 02	33.088
NA	Gm02_42330047	LG 02	33.088
NA	Gm02_42523277	LG 02	34.062
NA	Gm02_42747875	LG 02	34.062
NA	Gm02_42883767	LG 02	35.626
ss715582994	Gm02_43367206	LG 02	38.775
NA	Gm02_43998983	LG 02	41.448
NA	Gm02_44113609	LG 02	41.448
NA	Gm02_46268763	LG 02	56.282
NA	Gm02_46290435	LG 02	56.282
NA	Gm02_46419712	LG 02	56.282
NA	Gm02_46439153	LG 02	56.282
NA	Gm03_01730161	LG 03A	0
NA	Gm03_01688109	LG 03A	0.444
NA	Gm03_01688210	LG 03A	0.444
NA	Gm03_01944329	LG 03A	2.186
NA	Gm03_01944367	LG 03A	2.186
NA	Gm03_02051343	LG 03A	3.426
ss715584708	Gm03_02051405	LG 03A	3.426
NA	Gm03_03023137	LG 03A	9.726
NA	Gm03_03066245	LG 03A	9.726
NA	Gm03_03665901	LG 03A	13.518
NA	Gm03_03694387	LG 03A	13.518
NA	Gm03_03853140	LG 03A	13.843
NA	Gm03_05115496	LG 03A	21.065
NA	Gm03_05115547	LG 03A	21.065
NA	Gm03_05694431	LG 03A	22.803
NA	Gm03_05694517	LG 03A	22.803
NA	Gm03_06584984	LG 03A	23.464
NA	Gm03_06585123	LG 03A	23.464
NA	Gm03_06538610	LG 03A	23.634
NA	Gm03_06559951	LG 03A	23.634
NA	Gm03_06373985	LG 03A	24.001
NA	Gm03_06378055	LG 03A	24.001
NA	Gm03_19272164	LG 03A	29.052
NA	Gm03_19309350	LG 03A	29.052
NA	Gm03_19455973	LG 03A	29.295
NA	Gm03_19500204	LG 03A	29.295
NA	Gm03_19451452	LG 03A	29.42
NA	Gm03_19455830	LG 03A	29.42
NA	Gm03_19450942	LG 03A	29.445
NA	Gm03_19451090	LG 03A	29.445
NA	Gm03_26419872	LG 03A	30.496
NA	Gm03_26426995	LG 03A	30.496
NA	Gm03_28844494	LG 03A	30.676
NA	Gm03_28851679	LG 03A	30.676
NA	Gm03_28920527	LG 03A	30.881
NA	Gm03_28942573	LG 03A	30.881
NA	Gm03_28767993	LG 03A	31.035
NA	Gm03_28767996	LG 03A	31.035
NA	Gm03_35729726	LG 03A	50.993
NA	Gm03_35796312	LG 03A	50.993
NA	Gm03_36046360	LG 03A	53.515
NA	Gm03_36057351	LG 03A	53.515
NA	Gm03_36699290	LG 03A	58.416
NA	Gm03_36727120	LG 03A	58.416
ss715585897	Gm03_38190841	LG 03A	68.476
NA	Gm03_38448188	LG 03A	69.642
NA	Gm03_38523328	LG 03A	69.642
NA	Gm03_39211102	LG 03A	72.699
NA	Gm03_44486879	LG 03B	0
NA	Gm03_44516629	LG 03B	0
NA	Gm03_44750595	LG 03B	0.301
NA	Gm03_45234859	LG 03B	0.689
NA	Gm03_45252399	LG 03B	0.689
NA	Gm03_45061358	LG 03B	0.851
NA	Gm03_45117418	LG 03B	0.851
NA	Gm03_44995728	LG 03B	1.149
NA	Gm03_44996054	LG 03B	1.149
NA	Gm03_44899101	LG 03B	1.611
NA	Gm03_44899102	LG 03B	1.611
NA	Gm03_44910560	LG 03B	1.611
NA	Gm04_00121175	LG 04A	0
NA	Gm04_00425074	LG 04A	1.001
NA	Gm04_01037756	LG 04A	2.799
NA	Gm04_01037818	LG 04A	2.799
NA	Gm04_01086192	LG 04A	3.307
NA	Gm04_01086306	LG 04A	3.307
NA	Gm04_01886636	LG 04A	9.757
NA	Gm04_02116765	LG 04A	10.311
NA	Gm04_02170479	LG 04A	10.311
NA	Gm04_02414600	LG 04A	10.916
NA	Gm04_02434366	LG 04A	10.916
NA	Gm04_03316780	LG 04A	17.822
NA	Gm04_03317766	LG 04A	17.822
NA	Gm04_06452778	LG 04B	0
NA	Gm04_06502104	LG 04B	0
NA	Gm04_06516015	LG 04B	0
NA	Gm04_08558657	LG 04B	12.88
NA	Gm04_08574597	LG 04B	12.88
NA	Gm04_43701405	LG 04B	28.046
NA	Gm04_43656037	LG 04B	28.407
NA	Gm04_43656110	LG 04B	28.407
NA	Gm04_45357853	LG 04B	31.69
NA	Gm04_45363794	LG 04B	31.69
NA	Gm04_45234056	LG 04B	32.152
NA	Gm04_45313148	LG 04B	32.152
NA	Gm04_46079446	LG 04B	35.963
NA	Gm04_46087416	LG 04B	35.963
NA	Gm04_45921851	LG 04B	36.335
NA	Gm04_46287292	LG 04B	37.721
NA	Gm04_47506024	LG 04B	47.364
NA	Gm04_47602898	LG 04B	47.773
NA	Gm04_47607433	LG 04B	47.773
NA	Gm04_47548548	LG 04B	47.8
NA	Gm04_47557194	LG 04B	47.8
NA	Gm04_47557742	LG 04B	47.983
NA	Gm04_47559679	LG 04B	47.983
NA	Gm04_47883573	LG 04B	49.359
NA	Gm04_47963089	LG 04B	50.588
NA	Gm04_47963098	LG 04B	50.588
NA	Gm04_48421814	LG 04B	54.61
NA	Gm04_48552904	LG 04B	54.61
NA	Gm04_51589686	LG 04B	77.703
NA	Gm05_00442835	LG 05A	0
NA	Gm05_00575408	LG 05A	0
NA	Gm05_01800555	LG 05A	5.964
NA	Gm05_01800686	LG 05A	5.964
NA	Gm05_01420587	LG 05A	6.346
NA	Gm05_01420686	LG 05A	6.346
NA	Gm05_01629827	LG 05A	6.677
NA	Gm05_01745168	LG 05A	6.677
NA	Gm05_01877084	LG 05A	6.884
NA	Gm05_01877159	LG 05A	6.884
NA	Gm05_01758382	LG 05A	6.975
NA	Gm05_01768744	LG 05A	6.975
NA	Gm05_01859004	LG 05A	7.166
NA	Gm05_01859174	LG 05A	7.166
NA	Gm05_02083446	LG 05A	7.824
NA	Gm05_02088632	LG 05A	7.824
NA	Gm05_02366753	LG 05A	9.987
NA	Gm05_02371020	LG 05A	9.987
NA	Gm05_02690367	LG 05A	12.198
NA	Gm05_02989645	LG 05A	14.395
ss715589869	Gm05_02995666	LG 05A	14.395
NA	Gm05_03131389	LG 05A	14.839
NA	Gm05_03131484	LG 05A	14.839
ss715589943	Gm05_03167369	LG 05A	15.149
NA	Gm05_03167866	LG 05A	15.149
NA	Gm05_03827673	LG 05A	17.56
NA	Gm05_03827788	LG 05A	17.56
NA	Gm05_03903901	LG 05A	17.824
NA	Gm05_03928771	LG 05A	17.824
NA	Gm05_04060488	LG 05A	21.289
NA	Gm05_04072370	LG 05A	21.289
NA	Gm05_32834159	LG 05B	0
NA	Gm05_32838026	LG 05B	0
NA	Gm05_36652982	LG 05B	12.208
ss715591325	Gm05_36668987	LG 05B	12.208
NA	Gm05_36834687	LG 05B	32.776
NA	Gm05_36851477	LG 05B	32.776
NA	Gm05_37481922	LG 05B	34.825
ss715591450	Gm05_37491072	LG 05B	34.825
NA	Gm05_37701538	LG 05B	36.029
NA	Gm05_37701733	LG 05B	36.029
NA	Gm05_38440675	LG 05B	41.991
NA	Gm05_38764985	LG 05B	42.54
NA	Gm05_39039365	LG 05B	44.852
NA	Gm05_39074646	LG 05B	44.852
NA	Gm05_39490883	LG 05B	46.381
NA	Gm05_39669545	LG 05B	46.381
NA	Gm05_39669715	LG 05B	46.381
NA	Gm05_39759696	LG 05B	46.649
NA	Gm05_39864614	LG 05B	46.649
NA	Gm06_04150660	LG 06	0
NA	Gm06_04165652	LG 06	0
NA	Gm06_04321206	LG 06	0.602
NA	Gm06_03469894	LG 06	19.845
NA	Gm06_03470249	LG 06	19.845
ss715595387	Gm06_06069381	LG 06	39.26
NA	Gm06_06074818	LG 06	39.26
NA	Gm06_06422879	LG 06	41.818
NA	Gm06_06437316	LG 06	41.818
NA	Gm06_06501648	LG 06	42.757
NA	Gm06_07197595	LG 06	46.236
NA	Gm06_07220275	LG 06	46.236
NA	Gm06_08044184	LG 06	48.164
NA	Gm06_08047206	LG 06	48.164
NA	Gm06_07995062	LG 06	48.613
NA	Gm06_09411574	LG 06	55.192
NA	Gm06_09438309	LG 06	55.192
NA	Gm06_09808781	LG 06	56.723
NA	Gm06_09838285	LG 06	56.723
NA	Gm06_10143240	LG 06	58.583
NA	Gm06_10151779	LG 06	58.583
NA	Gm06_10215848	LG 06	58.932
NA	Gm06_10220234	LG 06	58.932
NA	Gm06_10327827	LG 06	60.603
NA	Gm06_10409910	LG 06	60.603
NA	Gm06_11184185	LG 06	63.711
NA	Gm06_12283364	LG 06	69.819
NA	Gm06_12295490	LG 06	69.819
NA	Gm06_12464027	LG 06	70.415
ss715592920	Gm06_12489171	LG 06	70.415
NA	Gm06_13756315	LG 06	82.271
NA	Gm06_13798581	LG 06	82.271
NA	Gm06_13616646	LG 06	82.921
NA	Gm06_13641034	LG 06	82.921
NA	Gm06_13829728	LG 06	82.921
NA	Gm06_13833107	LG 06	82.921
NA	Gm06_13833194	LG 06	82.921
NA	Gm06_13802809	LG 06	83.184
NA	Gm06_13828147	LG 06	83.184
NA	Gm06_14115232	LG 06	84.643
NA	Gm06_14118667	LG 06	84.643
NA	Gm06_14102140	LG 06	84.659
NA	Gm06_14109702	LG 06	84.659
NA	Gm06_14723165	LG 06	86.677
NA	Gm06_14746146	LG 06	86.677
NA	Gm06_14793678	LG 06	86.677
NA	Gm06_14883558	LG 06	87.676
NA	Gm06_15061066	LG 06	87.676
NA	Gm06_16896940	LG 06	101.151
NA	Gm06_16897151	LG 06	101.151
NA	Gm06_18589845	LG 06	102.702
NA	Gm06_18590431	LG 06	102.702
NA	Gm06_19742150	LG 06	106.658
NA	Gm06_19461588	LG 06	106.925
NA	Gm06_20350012	LG 06	107.097
NA	Gm06_20052082	LG 06	107.269
NA	Gm06_20086509	LG 06	107.269
NA	Gm06_20539930	LG 06	107.269
NA	Gm06_20584246	LG 06	107.269
NA	Gm06_20983989	LG 06	107.586
NA	Gm06_21304479	LG 06	107.586
NA	Gm06_22172665	LG 06	107.586
NA	Gm06_23772751	LG 06	107.899
NA	Gm06_23819299	LG 06	107.899
NA	Gm06_25590399	LG 06	107.899
NA	Gm06_25734920	LG 06	107.899
NA	Gm06_27856114	LG 06	108.03
NA	Gm06_27904337	LG 06	108.03
NA	Gm06_28943242	LG 06	108.047
NA	Gm06_28943263	LG 06	108.047
NA	Gm06_27597593	LG 06	108.324
NA	Gm06_27682411	LG 06	108.324
NA	Gm06_38681846	LG 06	108.717
NA	Gm06_38681911	LG 06	108.717
NA	Gm06_28784862	LG 06	108.947
NA	Gm06_28785020	LG 06	108.947
NA	Gm06_40491881	LG 06	109.817
NA	Gm06_42108456	LG 06	112.204
NA	Gm06_42108483	LG 06	112.204
NA	Gm06_43877155	LG 06	113.315
NA	Gm06_44045426	LG 06	113.315
NA	Gm06_45924981	LG 06	118.374
NA	Gm06_45938874	LG 06	118.374
ss715594612	Gm06_46921759	LG 06	120.995
NA	Gm06_46921925	LG 06	120.995
NA	Gm06_47062284	LG 06	123.138
NA	Gm06_47079223	LG 06	123.138
NA	Gm06_47238967	LG 06	123.36
NA	Gm06_47239014	LG 06	123.36
NA	Gm06_47930792	LG 06	125.564
NA	Gm06_48334235	LG 06	128.399
NA	Gm06_48351023	LG 06	128.399
NA	Gm06_50167217	LG 06	145.992
NA	Gm06_50171026	LG 06	145.992
NA	Gm06_50083107	LG 06	147.524
NA	Gm06_50083294	LG 06	147.524
NA	Gm07_00145217	LG 07	0
NA	Gm07_01444930	LG 07	5.641
NA	Gm07_01458077	LG 07	5.641
NA	Gm07_02584299	LG 07	13.589
NA	Gm07_03151226	LG 07	15.72
NA	Gm07_03151232	LG 07	15.72
NA	Gm07_03151336	LG 07	15.72
NA	Gm07_03933148	LG 07	19.795
NA	Gm07_04000559	LG 07	19.795
NA	Gm07_06319860	LG 07	35.509
NA	Gm07_06319946	LG 07	35.509
NA	Gm07_06278271	LG 07	35.843
NA	Gm07_06306096	LG 07	35.843
NA	Gm07_06699275	LG 07	36.186
NA	Gm07_06889964	LG 07	36.186
NA	Gm07_06890075	LG 07	36.186
NA	Gm07_06529766	LG 07	36.346
NA	Gm07_06553044	LG 07	36.346
NA	Gm07_06717800	LG 07	36.346
NA	Gm07_06738103	LG 07	36.346
NA	Gm07_06981267	LG 07	36.666
NA	Gm07_07028881	LG 07	36.666
NA	Gm07_07101188	LG 07	37.009
NA	Gm07_07102833	LG 07	37.009
NA	Gm07_09139635	LG 07	40.878
NA	Gm07_09215383	LG 07	40.878
NA	Gm07_08992846	LG 07	40.952
NA	Gm07_08994904	LG 07	40.952
NA	Gm07_08783643	LG 07	41.007
NA	Gm07_08803133	LG 07	41.007
NA	Gm07_08445329	LG 07	41.008
NA	Gm07_08713089	LG 07	41.008
NA	Gm07_07893936	LG 07	41.011
ss715598717	Gm07_07911094	LG 07	41.011
NA	Gm07_08028697	LG 07	41.173
NA	Gm07_08058206	LG 07	41.173
NA	Gm07_08070900	LG 07	41.566
NA	Gm07_08078341	LG 07	41.566
NA	Gm07_09019765	LG 07	42.147
NA	Gm07_09019844	LG 07	42.147
NA	Gm07_10386386	LG 07	45.634
NA	Gm07_10386426	LG 07	45.634
NA	Gm07_10386439	LG 07	45.634
NA	Gm07_17287709	LG 07	62.989
NA	Gm07_17579450	LG 07	62.989
NA	Gm07_17900370	LG 07	63.364
NA	Gm07_17902783	LG 07	63.364
NA	Gm07_18511850	LG 07	65.546
NA	Gm07_18520789	LG 07	65.546
NA	Gm07_18901110	LG 07	66.94
NA	Gm07_18954299	LG 07	66.94
NA	Gm07_19086380	LG 07	67.523
NA	Gm07_19129159	LG 07	67.523
NA	Gm07_19129208	LG 07	67.829
NA	Gm07_19129345	LG 07	67.829
NA	Gm07_27170909	LG 07	90.918
NA	Gm07_27405020	LG 07	90.918
NA	Gm07_23472116	LG 07	91.173
NA	Gm07_25402212	LG 07	91.173
NA	Gm07_27877776	LG 07	91.173
NA	Gm07_28180582	LG 07	91.531
NA	Gm08_00111901	LG 08A	0
NA	Gm08_01892288	LG 08A	12.307
NA	Gm08_01897803	LG 08A	12.307
NA	Gm08_02454300	LG 08A	15.254
NA	Gm08_02461775	LG 08A	15.254
NA	Gm08_02933363	LG 08A	17.955
NA	Gm08_02935796	LG 08A	17.955
NA	Gm08_03298412	LG 08A	18.265
NA	Gm08_03321760	LG 08A	18.265
NA	Gm08_03476171	LG 08A	19.226
NA	Gm08_03846101	LG 08A	20.459
NA	Gm08_03846239	LG 08A	20.459
NA	Gm08_08582311	LG 08B	0
NA	Gm08_08639080	LG 08B	0
NA	Gm08_09020859	LG 08B	1.235
NA	Gm08_09383208	LG 08B	2.006
NA	Gm08_09383553	LG 08B	2.006
NA	Gm08_09379851	LG 08B	2.297
NA	Gm08_09408631	LG 08B	2.297
NA	Gm08_09432732	LG 08B	2.297
NA	Gm08_09861295	LG 08B	3.894
NA	Gm08_09877278	LG 08B	3.894
NA	Gm08_10987110	LG 08B	7.575
NA	Gm08_10988056	LG 08B	7.575
NA	Gm08_10989092	LG 08B	7.86
NA	Gm08_14602272	LG 08B	21.598
NA	Gm08_14602316	LG 08B	21.598
NA	Gm08_15790058	LG 08B	29.178
NA	Gm08_15841775	LG 08B	29.742
NA	Gm08_16148760	LG 08B	29.742
NA	Gm08_16745923	LG 08B	32.618
NA	Gm08_16774094	LG 08B	32.618
NA	Gm08_17350311	LG 08B	36.395
NA	Gm08_17385513	LG 08B	36.395
NA	Gm08_17544379	LG 08B	36.744
NA	Gm08_17567824	LG 08B	36.744
NA	Gm08_17835061	LG 08B	38.344
NA	Gm08_18028185	LG 08B	40.759
NA	Gm08_18070124	LG 08B	40.759
NA	Gm08_18233055	LG 08B	42.508
NA	Gm08_18292801	LG 08B	42.508
NA	Gm08_18403200	LG 08B	43.048
NA	Gm08_18417608	LG 08B	43.048
NA	Gm08_18516648	LG 08B	43.406
NA	Gm08_18591431	LG 08B	43.406
NA	Gm08_18721056	LG 08B	44.002
NA	Gm08_18725295	LG 08B	44.002
NA	Gm08_21944392	LG 08B	50.346
NA	Gm08_21989392	LG 08B	50.346
NA	Gm08_22377727	LG 08B	50.51
NA	Gm08_22383645	LG 08B	50.51
NA	Gm08_22916439	LG 08B	52.076
NA	Gm08_22916633	LG 08B	52.076
ss715601769	Gm08_40856683	LG 08B	57.565
NA	Gm08_40861671	LG 08B	57.565
NA	Gm08_44396362	LG 08B	70.58
NA	Gm08_44404598	LG 08B	70.58
NA	Gm08_43750106	LG 08B	71.915
NA	Gm08_43763537	LG 08B	71.915
ss715602157	Gm08_44047264	LG 08B	72.022
NA	Gm08_44175136	LG 08B	72.022
NA	Gm08_43869229	LG 08B	72.258
NA	Gm08_44020805	LG 08B	72.258
NA	Gm08_44181923	LG 08B	72.258
NA	Gm08_44205784	LG 08B	72.258
NA	Gm08_43692332	LG 08B	72.496
NA	Gm08_43692354	LG 08B	72.496
NA	Gm08_44022823	LG 08B	72.685
NA	Gm08_44022859	LG 08B	72.685
ss715602331	Gm08_45913059	LG 08B	87.092
NA	Gm08_46196949	LG 08B	91.777
NA	Gm08_46199440	LG 08B	91.777
NA	Gm08_46575050	LG 08B	96.162
NA	Gm08_46575518	LG 08B	96.162
NA	Gm08_46691834	LG 08B	96.495
NA	Gm08_46695685	LG 08B	96.495
NA	Gm08_13922168	LG 08C	0
NA	Gm08_13922592	LG 08C	0
NA	Gm08_11259231	LG 08C	8.97
NA	Gm08_11275854	LG 08C	8.97
NA	Gm08_10963257	LG 08C	10.272
NA	Gm08_10215776	LG 08C	12.661
ss715599165	Gm08_10215938	LG 08C	12.661
NA	Gm08_10216067	LG 08C	12.661
NA	Gm08_10216087	LG 08C	12.661
NA	Gm08_09498464	LG 08C	16.169
ss715602877	Gm08_09507428	LG 08C	16.169
NA	Gm09_04402325	LG 09	0
NA	Gm09_04413396	LG 09	0
NA	Gm09_05058107	LG 09	5.475
NA	Gm09_05064343	LG 09	5.475
NA	Gm09_09002055	LG 09	22.607
NA	Gm09_09528167	LG 09	22.607
NA	Gm09_08306976	LG 09	22.885
NA	Gm09_08337792	LG 09	22.885
NA	Gm09_08136862	LG 09	23.165
NA	Gm09_08136899	LG 09	23.165
NA	Gm09_08137073	LG 09	23.165
NA	Gm09_08163681	LG 09	23.707
NA	Gm09_08163888	LG 09	23.707
NA	Gm09_37606502	LG 09	33.177
NA	Gm09_37606813	LG 09	33.177
NA	Gm09_38910806	LG 09	36.042
NA	Gm09_43068878	LG 09	54.453
NA	Gm09_43079167	LG 09	54.453
NA	Gm09_43985358	LG 09	58.88
NA	Gm09_43823712	LG 09	59.165
NA	Gm09_43827955	LG 09	59.165
NA	Gm09_47925128	LG 09	73.769
NA	Gm09_47925278	LG 09	73.769
NA	Gm09_47915508	LG 09	74.942
NA	Gm09_47915531	LG 09	74.942
NA	Gm09_47842608	LG 09	75.121
NA	Gm09_48045182	LG 09	75.549
NA	Gm09_48045624	LG 09	75.549
ss715604947	Gm09_49035197	LG 09	77.966
NA	Gm09_49047112	LG 09	77.966
NA	Gm09_49139583	LG 09	78.041
ss715604950	Gm09_49057956	LG 09	78.196
NA	Gm09_49058194	LG 09	78.196
NA	Gm09_49555440	LG 09	79.195
NA	Gm09_49558969	LG 09	79.195
NA	Gm09_50096564	LG 09	79.819
NA	Gm10_03336438	LG 10	0
NA	Gm10_03336572	LG 10	0
NA	Gm10_03311709	LG 10	0.295
NA	Gm10_03382543	LG 10	0.594
NA	Gm10_03385638	LG 10	0.594
NA	Gm10_04095398	LG 10	6.067
NA	Gm10_04161952	LG 10	6.067
NA	Gm10_05502124	LG 10	14.43
NA	Gm10_05591164	LG 10	14.43
NA	Gm10_10050703	LG 10	24.843
NA	Gm10_10083246	LG 10	24.843
NA	Gm10_10619009	LG 10	25.501
NA	Gm10_10671561	LG 10	25.501
NA	Gm10_10898701	LG 10	25.727
NA	Gm10_10924028	LG 10	25.727
NA	Gm10_12875918	LG 10	26.329
NA	Gm10_13841752	LG 10	26.329
NA	Gm10_20917339	LG 10	26.329
NA	Gm10_20924929	LG 10	26.329
NA	Gm10_23097787	LG 10	26.329
NA	Gm10_23545901	LG 10	26.329
NA	Gm10_23861243	LG 10	26.329
NA	Gm10_23147063	LG 10	26.465
NA	Gm10_23170220	LG 10	26.465
NA	Gm10_36608041	LG 10	28.245
NA	Gm10_36616192	LG 10	28.245
NA	Gm10_37622354	LG 10	29.087
NA	Gm10_37628133	LG 10	29.087
NA	Gm10_37698981	LG 10	29.202
NA	Gm10_37891009	LG 10	29.7
NA	Gm10_37891247	LG 10	29.7
ss715606557	Gm10_37916823	LG 10	30.623
NA	Gm10_38574387	LG 10	32.831
NA	Gm10_38588004	LG 10	32.831
NA	Gm10_38699729	LG 10	33.738
NA	Gm10_38723798	LG 10	33.738
NA	Gm10_39260551	LG 10	36.362
NA	Gm10_40282492	LG 10	41.134
ss715606923	Gm10_40329465	LG 10	41.134
NA	Gm11_34568466	LG 11	0
NA	Gm11_34591549	LG 11	0
NA	Gm11_34537617	LG 11	0.322
NA	Gm11_34564048	LG 11	0.322
NA	Gm11_34426007	LG 11	0.607
NA	Gm11_34474996	LG 11	0.607
NA	Gm11_34351447	LG 11	2.13
NA	Gm11_34363495	LG 11	2.13
NA	Gm11_34254516	LG 11	2.785
NA	Gm11_34265725	LG 11	2.785
NA	Gm11_34245737	LG 11	3.343
NA	Gm11_34245835	LG 11	3.343
NA	Gm11_34216690	LG 11	3.535
NA	Gm11_34219363	LG 11	3.535
NA	Gm11_34241526	LG 11	5.161
NA	Gm11_34241771	LG 11	5.161
ss715610614	Gm11_33652422	LG 11	11.994
NA	Gm11_33656952	LG 11	11.994
NA	Gm11_32702232	LG 11	22.483
ss715610378	Gm11_32712882	LG 11	22.483
NA	Gm11_30574868	LG 11	36.486
NA	Gm11_30577509	LG 11	36.486
ss715609318	Gm11_26169302	LG 11	50.057
NA	Gm11_26260054	LG 11	50.057
NA	Gm11_25152911	LG 11	53.342
NA	Gm11_25166804	LG 11	53.342
NA	Gm11_24747125	LG 11	54.095
NA	Gm11_24859427	LG 11	54.095
NA	Gm11_11027781	LG 11	62.156
NA	Gm11_11028282	LG 11	62.156
NA	Gm11_10549733	LG 11	63.78
NA	Gm11_10606881	LG 11	63.78
NA	Gm11_10459531	LG 11	65.688
NA	Gm11_10479827	LG 11	65.688
NA	Gm11_10120789	LG 11	66.973
NA	Gm11_09764850	LG 11	68.236
NA	Gm12_00256372	LG 12A	0
ss715612025	Gm12_00296524	LG 12A	0
NA	Gm12_00939330	LG 12A	2.822
NA	Gm12_01006958	LG 12A	2.822
NA	Gm12_00903222	LG 12A	3.069
NA	Gm12_00925161	LG 12A	3.069
NA	Gm12_01036773	LG 12A	3.069
NA	Gm12_01178627	LG 12A	3.069
NA	Gm12_01285983	LG 12A	3.58
NA	Gm12_01288532	LG 12A	3.58
NA	Gm12_01428945	LG 12A	3.808
NA	Gm12_01460615	LG 12A	3.808
NA	Gm12_01518871	LG 12A	4.497
NA	Gm12_01653723	LG 12A	4.497
NA	Gm12_02597342	LG 12A	9.597
NA	Gm12_02622115	LG 12A	9.597
NA	Gm12_02651542	LG 12A	10.078
NA	Gm12_02762437	LG 12A	10.321
NA	Gm12_02989170	LG 12A	10.321
NA	Gm12_02676105	LG 12A	10.475
NA	Gm12_02688539	LG 12A	10.475
NA	Gm12_03666689	LG 12A	11.922
NA	Gm12_03282791	LG 12A	12.228
NA	Gm12_04019025	LG 12A	17.063
ss715613057	Gm12_04023088	LG 12A	17.063
NA	Gm12_33619358	LG 12B	0
NA	Gm12_33619614	LG 12B	0
NA	Gm12_34886737	LG 12B	10.445
NA	Gm12_34912813	LG 12B	10.445
NA	Gm12_37016308	LG 12B	21.263
NA	Gm12_37022944	LG 12B	21.263
NA	Gm12_37132484	LG 12B	21.818
NA	Gm12_37163825	LG 12B	21.818
NA	Gm12_38815575	LG 12B	34.829
NA	Gm12_38986579	LG 12B	36.379
NA	Gm12_38986796	LG 12B	36.379
NA	Gm13_00906093	LG 13A	0
NA	Gm13_00984538	LG 13A	0
NA	Gm13_02578704	LG 13A	0.947
NA	Gm13_10099421	LG 13A	0.947
NA	Gm13_11472542	LG 13A	2.225
NA	Gm13_14625378	LG 13A	4.846
NA	Gm13_14630892	LG 13A	4.846
NA	Gm13_16642580	LG 13A	17.052
NA	Gm13_16650441	LG 13A	17.052
ss715615841	Gm13_21825102	LG 13B	0
NA	Gm13_21825384	LG 13B	0
ss715614949	Gm13_21831889	LG 13B	0.313
NA	Gm13_21832061	LG 13B	0.313
NA	Gm13_23130238	LG 13B	11.997
NA	Gm13_23130723	LG 13B	11.997
NA	Gm13_23481943	LG 13B	12.818
NA	Gm13_23702215	LG 13B	14.04
NA	Gm13_23711942	LG 13B	14.04
NA	Gm13_24567806	LG 13B	15.75
NA	Gm13_24568006	LG 13B	15.75
NA	Gm13_24843585	LG 13B	16.941
NA	Gm13_24859866	LG 13B	16.941
NA	Gm13_25245673	LG 13B	18.698
NA	Gm13_25293848	LG 13B	18.698
NA	Gm13_29086646	LG 13C	0
NA	Gm13_29096989	LG 13C	0
NA	Gm13_29015221	LG 13C	0.054
NA	Gm13_29037397	LG 13C	0.054
ss715614704	Gm13_28822171	LG 13C	0.285
NA	Gm13_28842911	LG 13C	0.285
NA	Gm13_29046248	LG 13C	0.285
NA	Gm13_29059954	LG 13C	0.285
NA	Gm13_29108602	LG 13C	0.485
NA	Gm13_29170792	LG 13C	0.485
NA	Gm13_28439673	LG 13C	0.498
NA	Gm13_28440197	LG 13C	0.498
NA	Gm13_27924662	LG 13C	1.313
NA	Gm13_27924855	LG 13C	1.313
NA	Gm13_29946703	LG 13C	2.625
NA	Gm13_29958353	LG 13C	2.625
NA	Gm13_29983905	LG 13C	2.781
NA	Gm13_30228676	LG 13C	2.919
NA	Gm13_30277611	LG 13C	2.919
NA	Gm13_31537925	LG 13C	5.077
NA	Gm13_34153862	LG 13C	18.889
NA	Gm13_34153999	LG 13C	18.889
NA	Gm13_34390640	LG 13C	19.528
NA	Gm13_38376028	LG 13C	37.148
NA	Gm13_38392871	LG 13C	37.148
NA	Gm13_38521954	LG 13C	37.833
NA	Gm13_38536148	LG 13C	37.833
NA	Gm13_39234020	LG 13C	43.175
NA	Gm13_39288697	LG 13C	43.175
NA	Gm13_39834495	LG 13C	45.114
NA	Gm13_39834598	LG 13C	45.114
NA	Gm13_44280725	LG 13D	0
NA	Gm13_44286295	LG 13D	0
NA	Gm13_44666764	LG 13D	2.124
NA	Gm13_44674157	LG 13D	2.124
NA	Gm13_45007456	LG 13D	3.674
NA	Gm13_45071489	LG 13D	3.849
NA	Gm14_00605640	LG 14A	0
NA	Gm14_00605734	LG 14A	0
NA	Gm14_00687390	LG 14A	1.349
NA	Gm14_00591690	LG 14A	1.452
NA	Gm14_00604822	LG 14A	1.452
NA	Gm14_00605914	LG 14A	1.452
NA	Gm14_00658675	LG 14A	1.452
NA	Gm14_00736813	LG 14A	2.021
NA	Gm14_00755457	LG 14A	2.021
NA	Gm14_01086127	LG 14A	2.983
NA	Gm14_01086306	LG 14A	2.983
NA	Gm14_01179346	LG 14A	2.983
NA	Gm14_01149523	LG 14A	3.179
NA	Gm14_01151094	LG 14A	3.179
NA	Gm14_01260166	LG 14A	3.179
ss715617873	Gm14_01740562	LG 14A	7.589
NA	Gm14_01900233	LG 14A	7.589
NA	Gm14_02222718	LG 14A	7.929
NA	Gm14_02259506	LG 14A	7.929
NA	Gm14_02656561	LG 14A	10.227
NA	Gm14_02668711	LG 14A	10.227
NA	Gm14_02740127	LG 14A	10.227
NA	Gm14_02741093	LG 14A	10.227
NA	Gm14_02693732	LG 14A	10.532
NA	Gm14_02775623	LG 14A	10.532
NA	Gm14_02799204	LG 14A	10.532
NA	Gm14_03441904	LG 14A	11.815
NA	Gm14_03478329	LG 14A	11.815
NA	Gm14_03787023	LG 14A	12.39
NA	Gm14_03820951	LG 14A	12.39
NA	Gm14_03589939	LG 14A	13.057
NA	Gm14_03607897	LG 14A	13.057
NA	Gm14_05141224	LG 14A	22.112
NA	Gm14_05215819	LG 14A	22.816
NA	Gm14_05287712	LG 14A	22.816
ss715619720	Gm14_06130976	LG 14A	31.466
NA	Gm14_06138779	LG 14A	31.466
NA	Gm14_06553036	LG 14A	35.026
NA	Gm14_06573275	LG 14A	35.026
NA	Gm14_06626437	LG 14A	35.331
NA	Gm14_06697612	LG 14A	35.331
NA	Gm14_06887066	LG 14A	35.683
NA	Gm14_06976302	LG 14A	35.683
NA	Gm14_07161333	LG 14B	0
ss715619839	Gm14_07179370	LG 14B	0
ss715619851	Gm14_07277952	LG 14B	1.389
NA	Gm14_07277956	LG 14B	1.389
NA	Gm14_08792473	LG 14B	12.063
NA	Gm14_08797412	LG 14B	12.063
NA	Gm14_08797487	LG 14B	12.063
NA	Gm14_42086367	LG 14B	24.1
NA	Gm14_42086426	LG 14B	24.1
NA	Gm14_42232306	LG 14B	25.411
NA	Gm14_42306329	LG 14B	25.411
NA	Gm14_45356263	LG 14B	34.344
NA	Gm14_45356295	LG 14B	34.344
NA	Gm14_45699066	LG 14B	36.953
ss715619140	Gm14_45717189	LG 14B	36.953
NA	Gm14_46849881	LG 14B	39.406
NA	Gm14_46962407	LG 14B	39.406
NA	Gm14_46413404	LG 14B	39.905
NA	Gm14_46414262	LG 14B	39.905
NA	Gm14_46319563	LG 14B	39.958
NA	Gm14_46343259	LG 14B	39.958
ss715619208	Gm14_46215024	LG 14B	40.253
NA	Gm14_46300314	LG 14B	40.253
NA	Gm14_46437823	LG 14B	40.877
NA	Gm14_46437931	LG 14B	40.877
NA	Gm14_46777814	LG 14B	41.199
ss715619313	Gm14_46796309	LG 14B	41.199
NA	Gm15_03991277	LG 15	0
NA	Gm15_04918602	LG 15	5.058
NA	Gm15_07495145	LG 15	16.455
NA	Gm15_07503530	LG 15	16.455
NA	Gm15_08012988	LG 15	17.282
NA	Gm15_08013168	LG 15	17.282
NA	Gm15_09932845	LG 15	27.161
NA	Gm15_09994931	LG 15	27.409
ss715623313	Gm15_10021612	LG 15	28.122
NA	Gm15_10063231	LG 15	28.122
NA	Gm15_12772289	LG 15	46.049
NA	Gm15_12786587	LG 15	46.049
NA	Gm15_13128569	LG 15	46.966
NA	Gm15_13128607	LG 15	46.966
ss715620541	Gm15_13128081	LG 15	47.292
NA	Gm15_13688007	LG 15	48.684
NA	Gm15_13690597	LG 15	48.684
ss715620759	Gm15_14406716	LG 15	50.71
NA	Gm15_14421553	LG 15	50.71
NA	Gm15_14926831	LG 15	50.998
NA	Gm15_14926832	LG 15	50.998
NA	Gm15_14996691	LG 15	50.998
NA	Gm15_14378690	LG 15	51
NA	Gm15_14405147	LG 15	51
NA	Gm15_14656674	LG 15	51
ss715620893	Gm15_15097790	LG 15	51.247
NA	Gm15_15105217	LG 15	51.247
NA	Gm15_14877480	LG 15	51.329
NA	Gm15_14920311	LG 15	51.329
NA	Gm15_14997897	LG 15	51.329
NA	Gm15_15065192	LG 15	51.329
NA	Gm15_15164816	LG 15	51.329
NA	Gm15_15286002	LG 15	51.329
NA	Gm15_15343897	LG 15	51.924
NA	Gm15_15466273	LG 15	51.924
NA	Gm15_15637098	LG 15	52.415
NA	Gm15_15652462	LG 15	52.415
NA	Gm15_18077728	LG 15	60.658
NA	Gm15_18197852	LG 15	60.658
NA	Gm15_19670318	LG 15	60.658
NA	Gm15_19723328	LG 15	60.658
NA	Gm15_19986600	LG 15	61.157
NA	Gm15_19996860	LG 15	61.157
NA	Gm15_18944207	LG 15	61.167
NA	Gm15_19049343	LG 15	61.167
NA	Gm15_18885950	LG 15	61.341
NA	Gm15_18892721	LG 15	61.341
NA	Gm15_19385565	LG 15	61.341
NA	Gm15_19443482	LG 15	61.341
NA	Gm15_19736459	LG 15	61.341
NA	Gm15_19745923	LG 15	61.341
NA	Gm15_21072137	LG 15	62.009
NA	Gm15_21132674	LG 15	62.009
NA	Gm15_21371080	LG 15	62.009
NA	Gm15_21512189	LG 15	62.009
NA	Gm15_21645397	LG 15	62.335
NA	Gm15_22093349	LG 15	62.335
NA	Gm15_22278063	LG 15	62.335
NA	Gm15_22378955	LG 15	62.335
NA	Gm15_22727128	LG 15	62.335
NA	Gm15_22763561	LG 15	62.335
NA	Gm15_24918649	LG 15	62.673
NA	Gm15_30662414	LG 15	62.673
NA	Gm15_30761722	LG 15	62.673
NA	Gm15_35071629	LG 15	62.673
NA	Gm15_34992175	LG 15	62.845
NA	Gm15_35032308	LG 15	62.845
NA	Gm15_31769275	LG 15	62.925
NA	Gm15_31901742	LG 15	62.925
NA	Gm15_32536332	LG 15	63.193
NA	Gm15_32536370	LG 15	63.193
NA	Gm15_31577764	LG 15	63.302
NA	Gm15_31717823	LG 15	63.302
NA	Gm16_01637398	LG 16	0
NA	Gm16_02447869	LG 16	7.418
NA	Gm16_02491619	LG 16	7.418
NA	Gm16_02542027	LG 16	8.327
NA	Gm16_02563542	LG 16	8.327
NA	Gm16_05680113	LG 16	24.095
NA	Gm16_05680232	LG 16	24.095
NA	Gm16_05449327	LG 16	25.054
NA	Gm16_05449336	LG 16	25.054
NA	Gm16_05691562	LG 16	25.22
NA	Gm16_05726272	LG 16	25.22
NA	Gm16_05449619	LG 16	25.362
NA	Gm16_05522373	LG 16	25.362
NA	Gm16_05863300	LG 16	26.766
NA	Gm16_05863321	LG 16	26.766
NA	Gm16_06071465	LG 16	27.843
NA	Gm16_06088978	LG 16	27.843
NA	Gm16_06340735	LG 16	29.406
NA	Gm16_06345053	LG 16	29.406
NA	Gm16_06625547	LG 16	30.142
NA	Gm16_06690979	LG 16	30.142
NA	Gm16_06909961	LG 16	33.014
NA	Gm16_06909974	LG 16	33.014
NA	Gm16_22036271	LG 16	38.748
NA	Gm16_22036441	LG 16	38.748
ss715623611	Gm16_21997644	LG 16	39.061
NA	Gm16_21689018	LG 16	39.263
NA	Gm16_21705650	LG 16	39.263
NA	Gm16_23116883	LG 16	39.263
NA	Gm16_23753749	LG 16	39.263
NA	Gm16_23971968	LG 16	39.38
NA	Gm16_23972076	LG 16	39.38
NA	Gm16_23988383	LG 16	39.38
NA	Gm16_27945004	LG 16	41.657
NA	Gm16_27969234	LG 16	41.657
NA	Gm16_27441257	LG 16	42.368
NA	Gm16_27515160	LG 16	42.368
NA	Gm16_27974830	LG 16	42.368
NA	Gm16_27975200	LG 16	42.368
NA	Gm16_28008380	LG 16	42.693
NA	Gm16_28008408	LG 16	42.693
NA	Gm16_28341181	LG 16	43.344
NA	Gm16_28461176	LG 16	44.062
NA	Gm16_28464306	LG 16	44.062
NA	Gm16_32418411	LG 16	65.403
NA	Gm16_35656138	LG 16	78.57
NA	Gm16_35670141	LG 16	78.57
NA	Gm16_35655794	LG 16	78.931
NA	Gm16_35655944	LG 16	78.931
NA	Gm16_36250620	LG 16	80.816
NA	Gm16_36251436	LG 16	80.816
NA	Gm16_36231836	LG 16	80.858
ss715624825	Gm16_36249364	LG 16	80.858
NA	Gm16_36442617	LG 16	81.206
NA	Gm16_36442766	LG 16	81.206
NA	Gm16_36777525	LG 16	83.341
NA	Gm16_36786784	LG 16	83.341
NA	Gm16_36829436	LG 16	83.813
NA	Gm16_36833472	LG 16	83.813
NA	Gm16_36890161	LG 16	84.45
NA	Gm16_37132019	LG 16	85.09
NA	Gm16_37134711	LG 16	85.09
NA	Gm16_37103532	LG 16	85.352
NA	Gm16_37127583	LG 16	85.352
NA	Gm16_37532219	LG 16	85.767
NA	Gm16_37600809	LG 16	85.767
NA	Gm16_37643308	LG 16	85.767
NA	Gm16_37452987	LG 16	86.004
NA	Gm16_37474919	LG 16	86.004
NA	Gm16_37187094	LG 16	88.458
NA	Gm16_37187185	LG 16	88.458
NA	Gm17_00508544	LG 17A	0
NA	Gm17_00509896	LG 17A	0
NA	Gm17_00521960	LG 17A	0.338
NA	Gm17_00528741	LG 17A	0.338
NA	Gm17_00347445	LG 17A	0.623
NA	Gm17_00447232	LG 17A	0.623
ss715627932	Gm17_00470735	LG 17A	0.776
NA	Gm17_00494146	LG 17A	0.776
NA	Gm17_00542183	LG 17A	0.776
NA	Gm17_00496580	LG 17A	0.971
NA	Gm17_00660681	LG 17A	1.167
NA	Gm17_00660705	LG 17A	1.167
ss715628095	Gm17_00664440	LG 17A	1.167
NA	Gm17_02187354	LG 17A	9.371
NA	Gm17_02195025	LG 17A	9.371
NA	Gm17_03016781	LG 17A	13.44
NA	Gm17_03062325	LG 17A	14.114
NA	Gm17_03069177	LG 17A	14.114
NA	Gm17_05033869	LG 17A	23.228
NA	Gm17_05063941	LG 17A	23.228
ss715628040	Gm17_05494950	LG 17A	26.742
NA	Gm17_05526050	LG 17A	26.742
NA	Gm17_06467615	LG 17A	29.782
ss715628101	Gm17_06477809	LG 17A	29.782
NA	Gm17_06516775	LG 17A	30.813
NA	Gm17_06516901	LG 17A	30.813
NA	Gm17_15513375	LG 17B	0
NA	Gm17_15514683	LG 17B	0
NA	Gm17_15312678	LG 17B	0.152
NA	Gm17_15418757	LG 17B	0.152
NA	Gm17_16264657	LG 17B	0.997
NA	Gm17_16307787	LG 17B	0.997
NA	Gm17_18357155	LG 17B	1.894
NA	Gm17_18549598	LG 17B	1.894
NA	Gm17_18701344	LG 17B	2.654
NA	Gm17_24004652	LG 17B	3.129
NA	Gm17_24075998	LG 17B	3.129
NA	Gm17_24608585	LG 17B	3.437
NA	Gm17_24754129	LG 17B	3.437
NA	Gm17_23857718	LG 17B	3.529
NA	Gm17_23866163	LG 17B	3.529
NA	Gm17_25005994	LG 17B	3.747
NA	Gm17_25108778	LG 17B	3.747
NA	Gm17_33930567	LG 17B	5.653
NA	Gm17_33960893	LG 17B	5.653
NA	Gm17_33582620	LG 17B	5.889
NA	Gm17_33582642	LG 17B	5.889
NA	Gm17_34307093	LG 17B	5.889
NA	Gm17_34794126	LG 17B	5.889
NA	Gm17_34937644	LG 17B	6.741
NA	Gm17_35028978	LG 17B	6.741
ss715627067	Gm17_36515962	LG 17B	7.392
NA	Gm17_36521893	LG 17B	7.392
NA	Gm17_36622766	LG 17B	7.392
NA	Gm17_36622836	LG 17B	7.392
NA	Gm17_36622884	LG 17B	7.392
NA	Gm17_36679034	LG 17B	7.392
NA	Gm17_36713497	LG 17B	7.392
NA	Gm17_36558648	LG 17B	7.506
NA	Gm17_36601605	LG 17B	7.506
NA	Gm17_36639767	LG 17B	7.901
NA	Gm17_36665694	LG 17B	7.901
NA	Gm17_37241179	LG 17B	8.219
NA	Gm17_38088455	LG 17B	12.041
NA	Gm17_38115712	LG 17B	12.041
NA	Gm17_38074662	LG 17B	12.433
NA	Gm17_38088166	LG 17B	12.433
NA	Gm17_38198779	LG 17B	12.67
NA	Gm17_38209766	LG 17B	12.67
NA	Gm17_38656401	LG 17B	18.159
NA	Gm17_38663681	LG 17B	18.159
NA	Gm18_00317847	LG 18A	0
NA	Gm18_00328724	LG 18A	0
NA	Gm18_01107623	LG 18A	14.928
NA	Gm18_01108352	LG 18A	14.928
NA	Gm18_02419218	LG 18A	18.027
NA	Gm18_02430720	LG 18A	18.027
NA	Gm18_02719900	LG 18A	19.303
NA	Gm18_02752816	LG 18A	19.303
NA	Gm18_02851957	LG 18A	19.801
NA	Gm18_02853638	LG 18A	19.801
NA	Gm18_03070151	LG 18A	21.751
ss715630199	Gm18_03070446	LG 18A	21.751
NA	Gm18_04242927	LG 18A	25.385
NA	Gm18_04310120	LG 18A	25.385
NA	Gm18_04511314	LG 18A	47.733
NA	Gm18_05136432	LG 18A	54.343
NA	Gm18_06046118	LG 18A	61.37
NA	Gm18_06046665	LG 18A	61.37
NA	Gm18_06053514	LG 18A	61.37
NA	Gm18_06686269	LG 18A	63.736
NA	Gm18_08345622	LG 18A	70.419
NA	Gm18_08361766	LG 18A	70.419
NA	Gm18_08861148	LG 18A	70.701
NA	Gm18_08864785	LG 18A	70.701
ss715632817	Gm18_08865598	LG 18A	70.701
NA	Gm18_10965842	LG 18A	75.365
NA	Gm18_10970517	LG 18A	75.365
NA	Gm18_11549539	LG 18A	75.621
NA	Gm18_11549692	LG 18A	75.621
NA	Gm18_11164953	LG 18A	75.935
NA	Gm18_11167014	LG 18A	75.935
NA	Gm18_11865770	LG 18A	76.202
NA	Gm18_11887290	LG 18A	76.202
NA	Gm18_13415771	LG 18A	76.671
NA	Gm18_13535381	LG 18A	76.671
ss715628962	Gm18_14075289	LG 18A	76.79
NA	Gm18_14088103	LG 18A	76.79
NA	Gm18_13919108	LG 18A	77.081
NA	Gm18_13950632	LG 18A	77.081
NA	Gm18_57660342	LG 18B	0
NA	Gm18_57670680	LG 18B	0
NA	Gm18_56629235	LG 18B	4.925
NA	Gm18_56631138	LG 18B	4.925
NA	Gm18_56553831	LG 18B	5.821
NA	Gm18_56553854	LG 18B	5.821
NA	Gm18_56393669	LG 18B	7.449
NA	Gm18_56397416	LG 18B	7.449
NA	Gm18_55788029	LG 18B	8.441
NA	Gm18_55902635	LG 18B	8.441
NA	Gm18_55371508	LG 18B	8.773
ss715632188	Gm18_55380973	LG 18B	8.773
NA	Gm18_54983916	LG 18B	9.08
NA	Gm18_55281851	LG 18B	9.08
NA	Gm18_54802932	LG 18B	9.416
NA	Gm18_54833065	LG 18B	9.416
NA	Gm18_54298152	LG 18B	11.229
NA	Gm18_54298192	LG 18B	11.229
NA	Gm18_53983510	LG 18B	11.333
NA	Gm18_54013567	LG 18B	11.333
NA	Gm18_53962761	LG 18B	11.369
NA	Gm18_53981991	LG 18B	11.369
NA	Gm18_54043237	LG 18B	11.369
NA	Gm18_54069239	LG 18B	11.369
NA	Gm18_54182399	LG 18B	11.567
NA	Gm18_54190100	LG 18B	11.567
NA	Gm18_53577719	LG 18B	12.031
NA	Gm18_53856634	LG 18B	12.031
NA	Gm18_53502080	LG 18B	13.014
NA	Gm18_53564483	LG 18B	13.014
NA	Gm18_53210173	LG 18B	15.878
NA	Gm18_53210341	LG 18B	15.878
NA	Gm18_53055869	LG 18B	16.58
NA	Gm19_09876895	LG 19A	0
NA	Gm19_09877201	LG 19A	0
NA	Gm19_10642163	LG 19A	8.12
NA	Gm19_10642186	LG 19A	8.12
NA	Gm19_10676350	LG 19A	8.588
NA	Gm19_11034024	LG 19A	8.588
NA	Gm19_12651803	LG 19A	8.588
NA	Gm19_12978913	LG 19A	8.588
NA	Gm19_13580504	LG 19A	8.774
NA	Gm19_13705473	LG 19A	8.774
NA	Gm19_13370467	LG 19A	9.106
NA	Gm19_13449328	LG 19A	9.106
NA	Gm19_14464154	LG 19A	9.461
NA	Gm19_14473982	LG 19A	9.461
NA	Gm19_21647940	LG 19B	0
NA	Gm19_21649890	LG 19B	0
NA	Gm19_21301648	LG 19B	0.617
NA	Gm19_21405492	LG 19B	0.617
NA	Gm19_22740609	LG 19B	0.749
NA	Gm19_23041148	LG 19B	0.749
NA	Gm19_21250734	LG 19B	1.181
NA	Gm19_21283092	LG 19B	1.181
NA	Gm19_23619711	LG 19B	8.987
NA	Gm19_23642299	LG 19B	8.987
NA	Gm19_26484461	LG 19B	8.987
NA	Gm19_26484950	LG 19B	8.987
NA	Gm19_26486704	LG 19B	9.314
NA	Gm19_26486996	LG 19B	9.314
NA	Gm19_35169047	LG 19B	15.383
NA	Gm19_35188521	LG 19B	15.383
NA	Gm19_35362631	LG 19B	15.666
NA	Gm19_35483492	LG 19B	15.666
NA	Gm19_36252439	LG 19B	17.328
NA	Gm19_36705092	LG 19B	18.736
NA	Gm19_36723064	LG 19B	18.736
NA	Gm19_39677144	LG 19B	37.304
NA	Gm19_39677334	LG 19B	37.304
NA	Gm19_39653045	LG 19B	37.624
NA	Gm19_39653170	LG 19B	37.624
NA	Gm19_39498424	LG 19B	37.967
NA	Gm19_39606838	LG 19B	37.967
NA	Gm19_39709901	LG 19B	37.967
NA	Gm19_39720634	LG 19B	37.967
NA	Gm19_39331563	LG 19B	38.645
NA	Gm19_39376171	LG 19B	38.645
NA	Gm19_40046563	LG 19B	47.558
NA	Gm19_40048076	LG 19B	47.558
NA	Gm19_40061561	LG 19B	48.198
NA	Gm19_40070665	LG 19B	48.198
NA	Gm19_42148503	LG 19B	61.313
NA	Gm19_42132552	LG 19B	61.536
NA	Gm19_42496895	LG 19B	62.217
NA	Gm19_44657222	LG 19B	62.217
NA	Gm19_45359939	LG 19B	70.69
NA	Gm19_45389910	LG 19B	70.69
NA	Gm19_45322411	LG 19B	70.953
NA	Gm19_45336025	LG 19B	70.953
NA	Gm19_45239344	LG 19B	71.264
NA	Gm19_45300764	LG 19B	71.264
NA	Gm19_47428856	LG 19B	104.303
NA	Gm19_47475093	LG 19B	104.303
NA	Gm19_47475140	LG 19B	104.303
ss715635687	Gm19_47504797	LG 19B	104.648
NA	Gm19_47515288	LG 19B	104.648
NA	Gm19_47995626	LG 19B	104.991
NA	Gm19_47998514	LG 19B	105.339
NA	Gm19_48106406	LG 19B	105.339
NA	Gm20_34765234	LG 20	0
NA	Gm20_34804421	LG 20	0
NA	Gm20_34650623	LG 20	0.654
NA	Gm20_34703939	LG 20	0.654
NA	Gm20_35069905	LG 20	1.988
NA	Gm20_35102153	LG 20	1.988
NA	Gm20_35117424	LG 20	3.304
NA	Gm20_35117795	LG 20	3.304
NA	Gm20_37570978	LG 20	16.681
NA	Gm20_37635548	LG 20	16.681
NA	Gm20_37765503	LG 20	17.456
ss715637879	Gm20_37765851	LG 20	17.456
NA	Gm20_38761770	LG 20	22.005
NA	Gm20_39536363	LG 20	23.716
NA	Gm20_41593687	LG 20	34.162
NA	Gm20_41632147	LG 20	34.162
NA	Gm20_41851131	LG 20	35.14
NA	Gm20_41869468	LG 20	35.14
NA	Gm20_41942798	LG 20	35.498
NA	Gm20_41982635	LG 20	35.498
NA	Gm20_42080972	LG 20	35.958
NA	Gm20_42133723	LG 20	35.958
NA	Gm20_42356105	LG 20	36.662
NA	Gm20_42356123	LG 20	36.662
NA	Gm20_42499815	LG 20	37.453
NA	Gm20_42505875	LG 20	37.453
NA	Gm20_42995417	LG 20	38.548
NA	Gm20_43000412	LG 20	38.548
NA	Gm20_42924972	LG 20	38.613
NA	Gm20_42928624	LG 20	38.613
NA	Gm20_44417004	LG 20	45.749
NA	Gm20_44625977	LG 20	46.009
NA	Gm20_44698940	LG 20	46.009
NA	Gm20_44771176	LG 20	46.535
NA	Gm20_44818717	LG 20	46.535
NA	Gm20_44955514	LG 20	46.823
NA	Gm20_44965556	LG 20	46.823
NA	Gm20_45048598	LG 20	47.125
NA	Gm20_45152972	LG 20	47.125
NA	Gm20_46438636	LG 20	52.497
ss715638753	Gm20_46460889	LG 20	52.497
NA	Gm20_46821131	LG 20	53.529
NA	Gm20_47278680	LG 20	54.498
NA	Gm20_47304755	LG 20	54.498
NA	Gm20_47544340	LG 20	55.894
NA	Gm20_47692963	LG 20	56.574
NA	Gm20_47706121	LG 20	56.574
NA	Gm20_47020200	LG 20	63.712
NA	Gm20_47031603	LG 20	63.712
NA	Gm20_47602552	LG 20	64.576
NA	Gm20_47608806	LG 20	64.576
NA	Gm20_47608972	LG 20	64.576
a Where GBS identified polymorphism could be associated with a marker from the SoySNP50K iSelect BeadChip (Song et al. 2013), the ss ID's have been indicated. 'NA', non-applicable, indicates that the GBS SNP could not associated with a SNP from the SoySNP50K iSelect BEadChip.
b Marker names are labeled according to their physical position on Wm82.a2.v1.

## Sheet: Table S3
Table S3. Genetic map for Population 023.
SoySNP50K a	Marker b	LG	Position (cM)
NA	Gm01_01487966	LG 01	0
NA	Gm01_01488917	LG 01	0
ss715578523	Gm01_01482285	LG 01	0.395
NA	Gm01_01482495	LG 01	0.395
NA	Gm01_01434146	LG 01	1.167
NA	Gm01_02771284	LG 01	21.359
NA	Gm01_02771348	LG 01	21.359
ss715578975	Gm01_03137444	LG 01	25.034
NA	Gm01_03163407	LG 01	25.034
NA	Gm01_06580569	LG 01	43.073
NA	Gm01_06580744	LG 01	43.073
NA	Gm01_06223855	LG 01	43.814
NA	Gm01_06279643	LG 01	43.814
NA	Gm01_39025755	LG 01	54.358
NA	Gm01_45225892	LG 01	59.01
NA	Gm01_45225901	LG 01	59.01
NA	Gm01_49733315	LG 01	68.111
NA	Gm01_55467946	LG 01	93.268
NA	Gm01_55481994	LG 01	93.268
NA	Gm01_55385974	LG 01	94.013
NA	Gm01_55386040	LG 01	94.013
NA	Gm01_55410265	LG 01	94.288
NA	Gm01_55174408	LG 01	95.598
NA	Gm01_55251501	LG 01	95.598
ss715580530	Gm01_55131693	LG 01	96.012
NA	Gm01_55136766	LG 01	96.012
NA	Gm01_54602258	LG 01	97.76
NA	Gm01_54624439	LG 01	97.76
NA	Gm01_54633102	LG 01	98.222
NA	Gm01_54762582	LG 01	98.222
NA	Gm02_03158945	LG 02A	0
NA	Gm02_03158953	LG 02A	0
NA	Gm02_03135678	LG 02A	0.436
NA	Gm02_03141250	LG 02A	0.436
NA	Gm02_03169665	LG 02A	0.881
NA	Gm02_04374520	LG 02A	11.21
NA	Gm02_04424473	LG 02A	11.21
ss715582745	Gm02_04490403	LG 02A	12.189
ss715583665	Gm02_05855107	LG 02A	15.794
NA	Gm02_05599851	LG 02A	16.988
NA	Gm02_05599919	LG 02A	16.988
NA	Gm02_05790501	LG 02A	18.065
NA	Gm02_05821532	LG 02A	18.065
NA	Gm02_06249092	LG 02A	21.733
NA	Gm02_06323737	LG 02A	21.733
NA	Gm02_06189277	LG 02A	22.351
NA	Gm02_06191241	LG 02A	22.351
NA	Gm02_06191322	LG 02A	22.351
NA	Gm02_06136837	LG 02A	23.153
NA	Gm02_06145863	LG 02A	23.153
NA	Gm02_06147696	LG 02A	23.435
NA	Gm02_06661213	LG 02A	25.593
NA	Gm02_06706289	LG 02A	25.593
NA	Gm02_07405337	LG 02A	30.314
NA	Gm02_07405398	LG 02A	30.314
NA	Gm02_07422390	LG 02A	30.985
NA	Gm02_07427405	LG 02A	30.985
NA	Gm02_08024857	LG 02A	32.477
NA	Gm02_07929199	LG 02A	32.598
NA	Gm02_07963572	LG 02A	32.598
NA	Gm02_07929026	LG 02A	32.938
NA	Gm02_07929061	LG 02A	32.938
NA	Gm02_08223022	LG 02A	33.464
NA	Gm02_33807937	LG 02B	0
NA	Gm02_33808054	LG 02B	0
NA	Gm02_34671379	LG 02B	0.41
NA	Gm02_34671434	LG 02B	0.41
NA	Gm02_34677090	LG 02B	0.41
NA	Gm02_34677284	LG 02B	0.482
NA	Gm02_34677309	LG 02B	0.482
NA	Gm02_34725357	LG 02B	0.746
NA	Gm02_35023582	LG 02B	0.746
NA	Gm02_36870370	LG 02B	0.964
NA	Gm02_37004840	LG 02B	0.964
NA	Gm02_32461763	LG 02B	1.071
NA	Gm02_32503810	LG 02B	1.071
NA	Gm02_34219551	LG 02B	1.155
ss715582044	Gm02_34222821	LG 02B	1.236
NA	Gm02_34367333	LG 02B	1.236
NA	Gm02_33334963	LG 02B	1.333
NA	Gm02_33501075	LG 02B	1.333
NA	Gm02_35482807	LG 02B	1.333
NA	Gm02_35482836	LG 02B	1.333
NA	Gm02_35506210	LG 02B	1.618
NA	Gm02_35537918	LG 02B	1.618
NA	Gm02_34374951	LG 02B	1.691
NA	Gm02_34468264	LG 02B	1.691
NA	Gm02_36566927	LG 02B	1.691
NA	Gm02_36593451	LG 02B	1.691
NA	Gm02_35754212	LG 02B	1.897
NA	Gm02_35827125	LG 02B	1.897
NA	Gm02_35752033	LG 02B	2.095
NA	Gm02_35754059	LG 02B	2.095
NA	Gm02_34677183	LG 02B	2.222
NA	Gm02_34681720	LG 02B	2.222
NA	Gm03_06974162	LG 03A	0
NA	Gm03_07455107	LG 03A	0
NA	Gm03_16430300	LG 03A	1.265
NA	Gm03_21724815	LG 03A	4.485
NA	Gm03_21900308	LG 03A	4.485
NA	Gm03_25842015	LG 03A	4.739
NA	Gm03_26102457	LG 03A	4.739
NA	Gm03_23488257	LG 03A	5.125
NA	Gm03_24687078	LG 03A	5.125
NA	Gm03_36974080	LG 03B	0
ss715585945	Gm03_38585840	LG 03B	7.361
NA	Gm03_38615700	LG 03B	7.361
NA	Gm03_38579657	LG 03B	8.084
NA	Gm03_38579678	LG 03B	8.084
ss715585984	Gm03_38883631	LG 03B	10.988
NA	Gm03_39995154	LG 03B	18.259
NA	Gm03_39997934	LG 03B	18.259
NA	Gm04_01907432	LG 04A	0
NA	Gm04_02084031	LG 04A	0
NA	Gm04_02785536	LG 04A	14.769
NA	Gm04_02821816	LG 04A	14.769
NA	Gm04_03599445	LG 04A	17.114
NA	Gm04_04106191	LG 04A	17.832
NA	Gm04_04416070	LG 04A	20.043
NA	Gm04_04404674	LG 04A	20.312
NA	Gm04_42156171	LG 04B	0
NA	Gm04_42202041	LG 04B	1.068
NA	Gm04_42265938	LG 04B	1.068
NA	Gm04_24094444	LG 04B	2.911
NA	Gm04_25776823	LG 04B	3.689
NA	Gm04_22226320	LG 04B	4.092
NA	Gm04_21370537	LG 04B	4.93
NA	Gm04_09124371	LG 04B	10.288
NA	Gm04_09005528	LG 04B	11.501
NA	Gm04_08679167	LG 04B	13.345
NA	Gm04_08369411	LG 04B	14.137
NA	Gm04_06495577	LG 04B	30.83
NA	Gm04_06443024	LG 04B	31.279
NA	Gm05_01420587	LG 05	0
NA	Gm05_01420686	LG 05	0
NA	Gm05_03902580	LG 05	19.113
NA	Gm05_03904744	LG 05	19.113
NA	Gm05_15140894	LG 05	29.945
NA	Gm05_15140895	LG 05	29.945
NA	Gm05_31712864	LG 05	50.645
NA	Gm05_31713052	LG 05	50.645
NA	Gm05_31414239	LG 05	54.728
ss715590626	Gm05_31450644	LG 05	54.728
NA	Gm06_00221451	LG 06A	0
NA	Gm06_00230276	LG 06A	0
NA	Gm06_07197595	LG 06A	9.348
NA	Gm06_07220275	LG 06A	9.348
NA	Gm06_05322005	LG 06A	22.398
NA	Gm06_05336756	LG 06A	22.398
NA	Gm06_10112823	LG 06A	27.579
NA	Gm06_10151798	LG 06A	27.579
NA	Gm06_18590431	LG 06B	0
NA	Gm06_22358250	LG 06B	1.61
NA	Gm06_22358307	LG 06B	1.61
NA	Gm06_27511657	LG 06B	1.952
NA	Gm06_23111048	LG 06B	1.965
NA	Gm06_23184331	LG 06B	1.965
NA	Gm06_20876721	LG 06B	2.044
NA	Gm06_21099132	LG 06B	2.044
NA	Gm06_23472256	LG 06B	2.307
ss715593954	Gm06_23682005	LG 06B	2.307
NA	Gm06_25992205	LG 06B	2.307
NA	Gm06_28390011	LG 06B	2.307
NA	Gm06_28638003	LG 06B	2.307
NA	Gm06_23479033	LG 06B	2.642
NA	Gm06_23612044	LG 06B	2.642
NA	Gm06_27510292	LG 06B	2.779
NA	Gm06_34522319	LG 06B	2.779
NA	Gm06_38683905	LG 06B	2.779
NA	Gm06_48750703	LG 06B	28.865
NA	Gm06_48887880	LG 06B	28.865
NA	Gm06_50167288	LG 06B	43.899
NA	Gm06_50167305	LG 06B	43.899
NA	Gm06_50166279	LG 06B	44.292
NA	Gm06_50167217	LG 06B	44.292
NA	Gm06_50127307	LG 06B	44.686
NA	Gm07_05598760	LG 07	0
NA	Gm07_05598761	LG 07	0
NA	Gm07_05532466	LG 07	0.769
NA	Gm07_05538772	LG 07	0.769
NA	Gm07_06699275	LG 07	2.788
NA	Gm07_07101188	LG 07	4.106
NA	Gm07_06981267	LG 07	4.485
NA	Gm07_07028881	LG 07	4.485
NA	Gm07_08354713	LG 07	7.857
NA	Gm07_08436932	LG 07	7.857
NA	Gm07_10386386	LG 07	12.025
NA	Gm07_10428190	LG 07	12.025
NA	Gm07_10048956	LG 07	13.724
NA	Gm07_10059670	LG 07	13.724
NA	Gm07_15104279	LG 07	20.009
NA	Gm07_15193741	LG 07	20.009
NA	Gm07_15260223	LG 07	20.286
NA	Gm07_15260603	LG 07	20.286
NA	Gm07_15285338	LG 07	20.669
NA	Gm07_15285365	LG 07	20.669
NA	Gm07_17287709	LG 07	29.859
NA	Gm07_17562245	LG 07	30.23
NA	Gm07_17573339	LG 07	30.23
NA	Gm07_19373551	LG 07	32.228
NA	Gm07_19373555	LG 07	32.228
NA	Gm07_19375166	LG 07	32.228
NA	Gm07_19129208	LG 07	32.662
NA	Gm07_18901110	LG 07	33.33
NA	Gm07_18933591	LG 07	33.33
NA	Gm07_18954299	LG 07	33.565
NA	Gm07_19114918	LG 07	33.565
NA	Gm07_27856158	LG 07	34.161
NA	Gm07_28038031	LG 07	34.161
NA	Gm07_28038433	LG 07	34.405
NA	Gm07_28038825	LG 07	34.405
NA	Gm07_22824380	LG 07	34.63
NA	Gm07_28330307	LG 07	34.63
ss715597024	Gm07_28544770	LG 07	34.63
NA	Gm07_25986310	LG 07	34.677
NA	Gm07_26014699	LG 07	34.677
NA	Gm07_28329479	LG 07	34.677
NA	Gm07_23979913	LG 07	34.939
NA	Gm07_25379376	LG 07	34.939
NA	Gm07_27398819	LG 07	35.309
NA	Gm07_27495104	LG 07	35.309
NA	Gm07_23775213	LG 07	35.359
NA	Gm07_23797884	LG 07	35.359
NA	Gm07_23469969	LG 07	35.446
NA	Gm07_32527163	LG 07	35.84
NA	Gm07_32568150	LG 07	35.84
NA	Gm07_31436672	LG 07	35.964
NA	Gm07_31564342	LG 07	35.964
NA	Gm07_32590437	LG 07	36.227
NA	Gm07_32961716	LG 07	36.227
NA	Gm07_34477830	LG 07	36.227
NA	Gm07_34509514	LG 07	36.227
NA	Gm07_31845003	LG 07	36.477
NA	Gm07_31879743	LG 07	36.477
NA	Gm07_34371711	LG 07	36.674
NA	Gm07_34477811	LG 07	36.674
NA	Gm07_36110741	LG 07	50.534
NA	Gm07_36115791	LG 07	50.534
NA	Gm07_39161680	LG 07	58.099
NA	Gm08_01896075	LG 08A	0
NA	Gm08_01896076	LG 08A	0
NA	Gm08_02935796	LG 08A	9.113
NA	Gm08_02933363	LG 08A	9.493
NA	Gm08_02933372	LG 08A	9.493
NA	Gm08_05713647	LG 08A	24.669
NA	Gm08_05713861	LG 08A	24.669
NA	Gm08_09571950	LG 08A	45.178
NA	Gm08_09589829	LG 08A	45.178
NA	Gm08_10349122	LG 08A	48.671
NA	Gm08_10480653	LG 08A	50.883
ss715599206	Gm08_10517577	LG 08A	50.883
NA	Gm08_11275847	LG 08A	57.7
NA	Gm08_19657234	LG 08B	0
ss715600350	Gm08_19723505	LG 08B	0
ss715600351	Gm08_19723817	LG 08B	0.37
ss715600408	Gm08_19964080	LG 08B	0.37
ss715600227	Gm08_19389280	LG 08B	0.983
NA	Gm08_19428104	LG 08B	0.983
NA	Gm08_19238372	LG 08B	1.403
NA	Gm08_19238489	LG 08B	1.403
NA	Gm08_18725295	LG 08B	5.033
NA	Gm08_18767878	LG 08B	5.033
NA	Gm08_18875052	LG 08B	7.99
NA	Gm08_18875090	LG 08B	7.99
NA	Gm08_40861671	LG 08B	22.43
NA	Gm08_40859845	LG 08B	23.772
NA	Gm08_40859883	LG 08B	23.772
NA	Gm08_43750463	LG 08B	34.189
NA	Gm08_43750614	LG 08B	34.189
ss715602107	Gm08_43763503	LG 08B	35.03
NA	Gm08_43796023	LG 08B	35.03
NA	Gm08_43601562	LG 08B	35.425
NA	Gm08_43612034	LG 08B	35.425
NA	Gm08_43692332	LG 08B	35.887
NA	Gm08_43692354	LG 08B	35.887
NA	Gm08_44175062	LG 08B	39.33
NA	Gm08_44181978	LG 08B	39.33
NA	Gm08_44067992	LG 08B	40.299
NA	Gm08_44068857	LG 08B	40.299
NA	Gm08_44116750	LG 08B	40.551
NA	Gm08_44140275	LG 08B	40.551
ss715602331	Gm08_45913059	LG 08B	57.548
NA	Gm08_47483065	LG 08B	66.822
NA	Gm08_47541870	LG 08B	66.822
NA	Gm09_04074635	LG 09	0
NA	Gm09_04074661	LG 09	0
NA	Gm09_04074669	LG 09	0
NA	Gm09_17060601	LG 09	23.401
NA	Gm09_13223837	LG 09	23.771
NA	Gm09_13368083	LG 09	23.771
NA	Gm09_14615324	LG 09	23.771
NA	Gm09_14705620	LG 09	23.771
NA	Gm09_15059933	LG 09	23.771
NA	Gm09_17035464	LG 09	23.771
NA	Gm09_11042714	LG 09	25.27
NA	Gm09_11439383	LG 09	25.518
NA	Gm09_09002014	LG 09	26.519
NA	Gm09_09002667	LG 09	26.519
ss715607188	Gm10_04223061	LG 10	0
NA	Gm10_04338204	LG 10	0
ss715608426	Gm10_06472874	LG 10	12.162
NA	Gm10_06472883	LG 10	12.162
NA	Gm10_06522129	LG 10	12.543
NA	Gm10_10023014	LG 10	25.389
NA	Gm10_10050703	LG 10	25.389
NA	Gm10_10082831	LG 10	25.914
NA	Gm10_10127286	LG 10	25.914
NA	Gm10_10352749	LG 10	26.833
NA	Gm10_10352911	LG 10	26.833
NA	Gm10_11097469	LG 10	27.117
NA	Gm10_11106671	LG 10	27.117
NA	Gm10_11304366	LG 10	27.594
NA	Gm10_11530954	LG 10	27.594
NA	Gm10_16957773	LG 10	28.806
NA	Gm10_17063556	LG 10	28.806
NA	Gm10_17469768	LG 10	29.149
NA	Gm10_17652617	LG 10	29.149
NA	Gm10_22110511	LG 10	29.663
NA	Gm10_22434147	LG 10	29.663
NA	Gm10_36608041	LG 10	30.983
NA	Gm10_36616192	LG 10	30.983
NA	Gm10_36678426	LG 10	30.983
NA	Gm10_36709222	LG 10	30.983
NA	Gm10_38586885	LG 10	38.031
NA	Gm10_38588004	LG 10	38.031
NA	Gm11_10889460	LG 11	0
NA	Gm11_10889466	LG 11	0
NA	Gm11_10890429	LG 11	0
NA	Gm11_10649329	LG 11	1.26
NA	Gm11_10687866	LG 11	1.26
NA	Gm11_10719992	LG 11	1.26
NA	Gm11_10720080	LG 11	1.26
NA	Gm11_10615966	LG 11	2.216
NA	Gm11_10615994	LG 11	2.216
NA	Gm11_10616010	LG 11	2.216
NA	Gm11_10379524	LG 11	4.761
NA	Gm11_10408118	LG 11	4.761
NA	Gm11_10422079	LG 11	4.761
NA	Gm11_10459531	LG 11	4.761
NA	Gm11_10479784	LG 11	4.761
NA	Gm11_10479827	LG 11	4.761
ss715611434	Gm12_00127759	LG 12A	0
NA	Gm12_00182011	LG 12A	0
NA	Gm12_00190619	LG 12A	1.577
NA	Gm12_00256390	LG 12A	1.577
NA	Gm12_01012001	LG 12A	3.061
NA	Gm12_00877404	LG 12A	3.31
NA	Gm12_01006817	LG 12A	3.31
NA	Gm12_01006940	LG 12A	3.701
NA	Gm12_01006958	LG 12A	3.701
NA	Gm12_33022595	LG 12B	0
NA	Gm12_18447745	LG 12B	9.258
NA	Gm12_18288853	LG 12B	9.671
NA	Gm12_18429615	LG 12B	9.671
NA	Gm12_17912509	LG 12B	11.824
NA	Gm12_18030831	LG 12B	11.824
NA	Gm12_36333944	LG 12C	0
NA	Gm12_36376551	LG 12C	0
NA	Gm12_36456748	LG 12C	1.872
NA	Gm12_36456813	LG 12C	1.872
ss715612679	Gm12_36465953	LG 12C	2.181
NA	Gm12_36928914	LG 12C	8.043
NA	Gm12_36929085	LG 12C	8.043
NA	Gm12_37132484	LG 12C	11.763
NA	Gm12_37163825	LG 12C	11.763
NA	Gm12_38435809	LG 12C	19.516
NA	Gm12_38435852	LG 12C	19.516
ss715612875	Gm12_38541905	LG 12C	20.513
NA	Gm12_38541956	LG 12C	20.513
NA	Gm12_38856491	LG 12C	23.119
NA	Gm12_38908643	LG 12C	23.119
ss715612991	Gm12_39617696	LG 12C	24.959
NA	Gm12_39618260	LG 12C	24.959
NA	Gm12_39641789	LG 12C	27.548
NA	Gm12_39671203	LG 12C	27.548
NA	Gm13_07205583	LG 13	0
NA	Gm13_07312681	LG 13	0
NA	Gm13_07445412	LG 13	0.413
NA	Gm13_07573710	LG 13	0.413
NA	Gm13_07579018	LG 13	0.743
NA	Gm13_07662536	LG 13	0.743
NA	Gm13_09096307	LG 13	0.743
NA	Gm13_09107543	LG 13	0.743
NA	Gm13_05797085	LG 13	0.764
NA	Gm13_05808229	LG 13	0.764
NA	Gm13_00906093	LG 13	1.25
NA	Gm13_01478009	LG 13	1.25
NA	Gm13_08683498	LG 13	1.25
NA	Gm13_09091491	LG 13	1.25
NA	Gm13_09788384	LG 13	1.25
NA	Gm13_09804170	LG 13	1.25
NA	Gm13_09333083	LG 13	1.406
NA	Gm13_09414766	LG 13	1.406
NA	Gm13_10096023	LG 13	1.757
NA	Gm13_10128049	LG 13	1.757
NA	Gm13_18331013	LG 13	27.028
NA	Gm13_18457847	LG 13	27.028
NA	Gm13_18211987	LG 13	27.841
NA	Gm13_18212047	LG 13	27.841
NA	Gm13_17398579	LG 13	28.651
NA	Gm13_17398755	LG 13	28.651
NA	Gm13_17064149	LG 13	29.487
NA	Gm13_17120843	LG 13	29.487
NA	Gm13_28225531	LG 13	58.608
NA	Gm14_03136412	LG 14A	0
NA	Gm14_03136599	LG 14A	0
ss715619642	Gm14_05275680	LG 14A	11.361
NA	Gm14_05275711	LG 14A	11.361
ss715619720	Gm14_06130976	LG 14A	18.753
NA	Gm14_06131231	LG 14A	18.753
NA	Gm14_06131375	LG 14A	18.753
NA	Gm14_06138775	LG 14A	18.753
NA	Gm14_06138779	LG 14A	18.753
NA	Gm14_07177074	LG 14A	27.098
NA	Gm14_07177211	LG 14A	27.098
ss715619839	Gm14_07179370	LG 14A	27.098
NA	Gm14_07076710	LG 14A	27.449
NA	Gm14_07082018	LG 14A	27.449
NA	Gm14_07082174	LG 14A	27.449
NA	Gm14_07176889	LG 14A	27.449
NA	Gm14_07176915	LG 14A	27.449
NA	Gm14_07055228	LG 14A	29.665
NA	Gm14_07065400	LG 14A	29.665
NA	Gm14_45511243	LG 14B	0
NA	Gm14_45522914	LG 14B	0
NA	Gm14_45522936	LG 14B	0
NA	Gm14_45522973	LG 14B	0
NA	Gm14_45581346	LG 14B	0
NA	Gm14_46413404	LG 14B	9.162
NA	Gm14_46413411	LG 14B	9.162
NA	Gm14_46413551	LG 14B	9.162
NA	Gm14_46819384	LG 14B	11.391
NA	Gm15_02717095	LG 15A	0
NA	Gm15_02892891	LG 15A	0.753
NA	Gm15_02900086	LG 15A	0.753
NA	Gm15_03030680	LG 15A	1.596
ss715621584	Gm15_03173078	LG 15A	1.596
NA	Gm15_04139928	LG 15A	8.418
NA	Gm15_04303937	LG 15A	8.418
NA	Gm15_05665670	LG 15A	17.461
NA	Gm15_05692237	LG 15A	17.461
NA	Gm15_05747170	LG 15A	17.822
ss715622858	Gm15_05770033	LG 15A	17.822
NA	Gm15_09871157	LG 15A	33.349
NA	Gm15_09875317	LG 15A	33.349
NA	Gm15_10049714	LG 15A	35.692
NA	Gm15_10193712	LG 15A	35.692
NA	Gm16_05991108	LG 16	0
NA	Gm16_05991335	LG 16	0
NA	Gm16_06806148	LG 16	1.983
NA	Gm16_06806262	LG 16	1.983
NA	Gm16_06733756	LG 16	2.239
NA	Gm16_06733799	LG 16	2.239
NA	Gm16_06079009	LG 16	5.075
ss715625268	Gm16_06153823	LG 16	5.075
NA	Gm16_22588378	LG 16	17.929
NA	Gm16_22588472	LG 16	17.929
NA	Gm16_23708701	LG 16	18.666
NA	Gm16_23719186	LG 16	18.666
NA	Gm16_23753947	LG 16	18.889
NA	Gm16_23918515	LG 16	18.889
NA	Gm16_26278565	LG 16	20.803
NA	Gm16_26281979	LG 16	20.803
NA	Gm16_27310134	LG 16	50.19
NA	Gm16_27441261	LG 16	50.19
NA	Gm17_04494362	LG 17A	0
NA	Gm17_05059637	LG 17A	4.236
NA	Gm17_05063853	LG 17A	4.236
NA	Gm17_05041320	LG 17A	4.632
NA	Gm17_05048230	LG 17A	4.632
NA	Gm17_09244225	LG 17A	25.768
NA	Gm17_09338314	LG 17A	25.768
ss715626074	Gm17_13324430	LG 17B	0
NA	Gm17_13324484	LG 17B	0
NA	Gm17_13410096	LG 17B	0.445
NA	Gm17_16071065	LG 17B	13.368
NA	Gm17_16095132	LG 17B	13.368
NA	Gm17_16198047	LG 17B	14.172
NA	Gm17_16307787	LG 17B	14.172
NA	Gm17_18713590	LG 17B	15.136
NA	Gm17_18743686	LG 17B	15.136
NA	Gm17_18797431	LG 17B	15.397
NA	Gm17_18963902	LG 17B	15.397
NA	Gm17_36727649	LG 17B	19.407
NA	Gm17_36727873	LG 17B	19.407
NA	Gm17_36607231	LG 17B	20.577
NA	Gm17_36649500	LG 17B	20.577
NA	Gm18_00259349	LG 18A	0
NA	Gm18_00259462	LG 18A	0
NA	Gm18_00442640	LG 18A	1.703
NA	Gm18_00731866	LG 18A	3.16
NA	Gm18_00754110	LG 18A	3.16
NA	Gm18_00758167	LG 18A	3.652
NA	Gm18_00769293	LG 18A	3.652
NA	Gm18_01564692	LG 18A	11.571
NA	Gm18_01564764	LG 18A	11.571
NA	Gm18_01867679	LG 18A	13.869
NA	Gm18_01867751	LG 18A	13.869
NA	Gm18_01911667	LG 18A	14.354
NA	Gm18_01826027	LG 18A	14.563
NA	Gm18_01826041	LG 18A	14.563
NA	Gm18_02596324	LG 18A	19.196
NA	Gm18_02596431	LG 18A	19.196
NA	Gm18_04075795	LG 18A	27.404
NA	Gm18_04095160	LG 18A	27.404
NA	Gm18_03995896	LG 18A	28.093
NA	Gm18_04026105	LG 18A	28.093
NA	Gm18_04537468	LG 18A	29.571
NA	Gm18_04633216	LG 18A	29.571
NA	Gm18_04354694	LG 18A	31.08
NA	Gm18_04214050	LG 18A	31.476
NA	Gm18_04333642	LG 18A	31.476
NA	Gm18_06686269	LG 18A	38.845
NA	Gm18_12607080	LG 18A	44.244
NA	Gm18_12718500	LG 18A	44.244
NA	Gm18_13535381	LG 18A	49.923
NA	Gm18_14138370	LG 18A	49.923
NA	Gm18_14350054	LG 18A	51.009
NA	Gm18_14514782	LG 18A	51.009
NA	Gm18_14325973	LG 18A	51.178
NA	Gm18_14338214	LG 18A	51.178
NA	Gm18_41405708	LG 18A	55.067
NA	Gm18_41405934	LG 18A	55.067
NA	Gm18_42300641	LG 18A	56.222
NA	Gm18_42300785	LG 18A	56.222
NA	Gm18_42274320	LG 18A	56.546
NA	Gm18_42274508	LG 18A	56.546
NA	Gm18_44197060	LG 18A	58.345
NA	Gm18_44278240	LG 18A	58.345
NA	Gm18_48495264	LG 18A	64.429
NA	Gm18_48520620	LG 18A	64.429
NA	Gm18_49168458	LG 18A	67.071
NA	Gm18_49177602	LG 18A	67.071
NA	Gm18_53195625	LG 18B	0
NA	Gm18_53226166	LG 18B	0
NA	Gm18_53152772	LG 18B	0.16
NA	Gm18_53153030	LG 18B	0.16
NA	Gm18_53856634	LG 18B	2.691
NA	Gm18_53899573	LG 18B	2.691
NA	Gm18_53942980	LG 18B	3.017
NA	Gm18_53943135	LG 18B	3.017
NA	Gm18_54376851	LG 18B	4.747
NA	Gm18_54397445	LG 18B	4.747
NA	Gm18_54802932	LG 18B	5.852
NA	Gm18_54802941	LG 18B	5.852
NA	Gm18_54811165	LG 18B	6.145
NA	Gm18_54496148	LG 18B	6.335
NA	Gm18_54496853	LG 18B	6.335
NA	Gm18_54661114	LG 18B	6.335
NA	Gm18_54740194	LG 18B	6.335
NA	Gm18_54623181	LG 18B	6.778
NA	Gm18_54623330	LG 18B	6.778
NA	Gm18_55346861	LG 18B	7.565
NA	Gm18_55367252	LG 18B	7.565
NA	Gm18_55847856	LG 18B	9.252
NA	Gm18_55645699	LG 18B	9.772
NA	Gm18_55645793	LG 18B	9.772
NA	Gm18_56278301	LG 18B	11.967
NA	Gm18_56294286	LG 18B	11.967
NA	Gm18_56689095	LG 18B	13.297
NA	Gm18_56690228	LG 18B	13.297
NA	Gm18_56695849	LG 18B	13.561
NA	Gm18_56710069	LG 18B	13.561
NA	Gm18_56674725	LG 18B	14.243
NA	Gm18_57108664	LG 18B	16.161
NA	Gm18_57121784	LG 18B	16.161
NA	Gm18_57121815	LG 18B	16.709
NA	Gm18_57139402	LG 18B	16.709
NA	Gm18_57381284	LG 18B	17.686
NA	Gm18_57411491	LG 18B	17.686
NA	Gm19_03098901	LG 19	0
NA	Gm19_03100078	LG 19	0.43
NA	Gm19_03100201	LG 19	0.43
NA	Gm19_03196377	LG 19	0.43
NA	Gm19_11546529	LG 19	7.453
NA	Gm19_11546575	LG 19	7.453
NA	Gm19_19617521	LG 19	8.319
NA	Gm19_19617924	LG 19	8.319
NA	Gm19_19637919	LG 19	8.319
NA	Gm19_35972556	LG 19	19.773
NA	Gm19_36111782	LG 19	20.985
ss715634430	Gm19_36111814	LG 19	20.985
NA	Gm19_36112932	LG 19	20.985
NA	Gm19_36113100	LG 19	20.985
NA	Gm19_40061561	LG 19	44.973
NA	Gm19_40077436	LG 19	44.973
ss715635012	Gm19_40573205	LG 19	47.853
NA	Gm19_40573272	LG 19	47.853
NA	Gm19_40582914	LG 19	47.853
NA	Gm19_44563460	LG 19	64.627
NA	Gm19_44563470	LG 19	64.627
NA	Gm19_44563486	LG 19	64.627
NA	Gm19_44563638	LG 19	64.627
NA	Gm19_44563772	LG 19	64.627
NA	Gm19_44575639	LG 19	64.627
NA	Gm19_43984974	LG 19	65.352
NA	Gm19_43985073	LG 19	65.352
ss715635388	Gm19_44862586	LG 19	67.96
NA	Gm19_44877729	LG 19	67.96
NA	Gm19_44877927	LG 19	67.96
NA	Gm19_45300754	LG 19	69.334
NA	Gm19_45300764	LG 19	69.334
NA	Gm19_45317525	LG 19	69.334
NA	Gm19_45317638	LG 19	69.334
NA	Gm19_45322563	LG 19	69.334
NA	Gm19_45322686	LG 19	69.334
NA	Gm19_45322735	LG 19	69.334
ss715635467	Gm19_45322933	LG 19	69.334
NA	Gm19_45326559	LG 19	69.86
NA	Gm19_45326600	LG 19	69.86
NA	Gm19_45336011	LG 19	69.86
NA	Gm19_45336025	LG 19	69.86
NA	Gm19_45344655	LG 19	69.86
NA	Gm19_45367388	LG 19	69.86
NA	Gm19_45367407	LG 19	69.86
NA	Gm19_45449349	LG 19	70.301
NA	Gm19_45453386	LG 19	70.301
NA	Gm19_49218050	LG 19	92.177
NA	Gm19_49218060	LG 19	92.177
NA	Gm19_49218127	LG 19	92.177
NA	Gm19_49254937	LG 19	92.177
NA	Gm19_49180130	LG 19	93.017
NA	Gm19_49204114	LG 19	93.017
NA	Gm19_49212555	LG 19	93.017
NA	Gm19_49212714	LG 19	93.017
NA	Gm19_49212729	LG 19	93.017
NA	Gm19_49356117	LG 19	94.653
NA	Gm19_49356156	LG 19	94.653
NA	Gm19_49356262	LG 19	94.653
NA	Gm19_49372089	LG 19	94.653
NA	Gm19_49384826	LG 19	94.653
NA	Gm19_49384834	LG 19	94.653
NA	Gm19_49384959	LG 19	94.653
NA	Gm19_49397787	LG 19	94.653
NA	Gm19_49397906	LG 19	94.653
NA	Gm19_49397961	LG 19	94.653
ss715635929	Gm19_49398020	LG 19	94.653
NA	Gm19_49398050	LG 19	94.653
NA	Gm20_09819169	LG 20A	0
NA	Gm20_09819306	LG 20A	0
NA	Gm20_06488393	LG 20A	0.787
NA	Gm20_06919680	LG 20A	1.251
NA	Gm20_07145452	LG 20A	1.875
NA	Gm20_07169981	LG 20A	1.875
NA	Gm20_05259808	LG 20A	2.002
NA	Gm20_05289414	LG 20A	2.002
NA	Gm20_28735616	LG 20A	2.04
NA	Gm20_28741613	LG 20A	2.04
NA	Gm20_07480097	LG 20A	2.306
NA	Gm20_07515613	LG 20A	2.306
NA	Gm20_32289368	LG 20A	2.589
NA	Gm20_32381686	LG 20A	2.589
NA	Gm20_20824853	LG 20A	2.711
NA	Gm20_20824920	LG 20A	2.711
NA	Gm20_31924120	LG 20A	2.823
NA	Gm20_19604756	LG 20A	2.872
NA	Gm20_19659649	LG 20A	2.872
NA	Gm20_30167896	LG 20A	2.981
NA	Gm20_30167962	LG 20A	2.981
NA	Gm20_30169862	LG 20A	3.026
NA	Gm20_30169864	LG 20A	3.026
NA	Gm20_30170073	LG 20A	3.026
NA	Gm20_10172255	LG 20A	3.046
NA	Gm20_10357805	LG 20A	3.133
NA	Gm20_10357947	LG 20A	3.133
NA	Gm20_10556870	LG 20A	3.161
NA	Gm20_18350200	LG 20A	3.246
NA	Gm20_18350354	LG 20A	3.246
NA	Gm20_18776681	LG 20A	3.28
NA	Gm20_18784231	LG 20A	3.28
NA	Gm20_29700067	LG 20A	3.375
NA	Gm20_21704142	LG 20A	3.456
NA	Gm20_21778153	LG 20A	3.456
NA	Gm20_18483430	LG 20A	3.458
NA	Gm20_18543602	LG 20A	3.458
NA	Gm20_13015426	LG 20A	3.579
NA	Gm20_13114539	LG 20A	3.579
NA	Gm20_15275424	LG 20A	3.579
NA	Gm20_15275522	LG 20A	3.579
NA	Gm20_15327549	LG 20A	3.579
NA	Gm20_16534963	LG 20A	3.579
ss715639025	Gm20_16570139	LG 20A	3.579
ss715636533	Gm20_18348635	LG 20A	3.579
NA	Gm20_18348700	LG 20A	3.579
NA	Gm20_20298603	LG 20A	3.737
NA	Gm20_20298650	LG 20A	3.737
NA	Gm20_20377918	LG 20A	3.737
NA	Gm20_08916955	LG 20A	3.795
NA	Gm20_09113770	LG 20A	3.795
NA	Gm20_11214805	LG 20A	3.795
NA	Gm20_11279008	LG 20A	3.795
NA	Gm20_14874147	LG 20A	3.857
NA	Gm20_14885389	LG 20A	3.857
NA	Gm20_15354090	LG 20A	3.857
NA	Gm20_15430417	LG 20A	3.857
NA	Gm20_15562255	LG 20A	3.857
NA	Gm20_15786192	LG 20A	3.857
NA	Gm20_18343319	LG 20A	3.857
NA	Gm20_18343464	LG 20A	3.857
NA	Gm20_19125737	LG 20A	3.857
NA	Gm20_19181991	LG 20A	3.857
NA	Gm20_20288912	LG 20A	3.857
NA	Gm20_20670659	LG 20A	3.857
NA	Gm20_20709741	LG 20A	3.857
NA	Gm20_22041852	LG 20A	3.857
NA	Gm20_24425999	LG 20A	3.857
NA	Gm20_25302113	LG 20A	3.983
NA	Gm20_25302619	LG 20A	3.983
NA	Gm20_25307812	LG 20A	3.983
NA	Gm20_27436426	LG 20A	3.983
NA	Gm20_29117134	LG 20A	3.983
NA	Gm20_29205207	LG 20A	3.983
NA	Gm20_30335846	LG 20A	3.983
NA	Gm20_30335857	LG 20A	3.983
NA	Gm20_30335884	LG 20A	3.983
NA	Gm20_30415537	LG 20A	3.983
NA	Gm20_30642713	LG 20A	3.983
NA	Gm20_13405346	LG 20A	4.063
NA	Gm20_14870609	LG 20A	4.063
NA	Gm20_17370896	LG 20A	4.063
NA	Gm20_18341923	LG 20A	4.063
NA	Gm20_20751989	LG 20A	4.063
NA	Gm20_20768244	LG 20A	4.063
NA	Gm20_24513725	LG 20A	4.063
NA	Gm20_20849845	LG 20A	4.127
NA	Gm20_20855503	LG 20A	4.127
NA	Gm20_12263967	LG 20A	4.212
NA	Gm20_12298645	LG 20A	4.212
NA	Gm20_29095046	LG 20A	4.225
NA	Gm20_30169335	LG 20A	4.225
NA	Gm20_30213134	LG 20A	4.225
NA	Gm20_30334620	LG 20A	4.225
NA	Gm20_11041145	LG 20A	4.33
NA	Gm20_11043235	LG 20A	4.33
NA	Gm20_11282879	LG 20A	4.33
NA	Gm20_11632793	LG 20A	4.33
NA	Gm20_12037446	LG 20A	4.421
NA	Gm20_12246717	LG 20A	4.421
NA	Gm20_29407044	LG 20A	4.502
NA	Gm20_29562454	LG 20A	4.502
NA	Gm20_30336480	LG 20A	4.502
NA	Gm20_30406888	LG 20A	4.502
NA	Gm20_28468387	LG 20A	4.565
NA	Gm20_28506081	LG 20A	4.565
NA	Gm20_28989037	LG 20A	4.565
NA	Gm20_28989076	LG 20A	4.565
NA	Gm20_29699754	LG 20A	4.646
NA	Gm20_11139321	LG 20A	4.699
NA	Gm20_11139507	LG 20A	4.699
NA	Gm20_08108734	LG 20A	4.719
NA	Gm20_08188151	LG 20A	4.719
NA	Gm20_10564953	LG 20A	4.828
NA	Gm20_10580246	LG 20A	4.828
NA	Gm20_11196124	LG 20A	4.828
NA	Gm20_10171711	LG 20A	4.911
NA	Gm20_10495029	LG 20A	4.923
NA	Gm20_15430465	LG 20A	4.985
NA	Gm20_15430602	LG 20A	4.985
NA	Gm20_09991407	LG 20A	5.056
NA	Gm20_10054221	LG 20A	5.056
NA	Gm20_29648150	LG 20A	5.136
NA	Gm20_29676424	LG 20A	5.136
NA	Gm20_16940920	LG 20A	5.306
NA	Gm20_16955177	LG 20A	5.306
NA	Gm20_20919477	LG 20A	5.487
NA	Gm20_20988356	LG 20A	5.487
NA	Gm20_31756891	LG 20A	5.941
NA	Gm20_31879645	LG 20A	5.941
NA	Gm20_07529483	LG 20A	6.017
NA	Gm20_07558915	LG 20A	6.017
NA	Gm20_06922580	LG 20A	6.502
NA	Gm20_27436468	LG 20A	6.863
NA	Gm20_27452774	LG 20A	6.863
NA	Gm20_06499572	LG 20A	7.05
ss715637431	Gm20_34314607	LG 20A	16.687
NA	Gm20_34423297	LG 20A	16.687
NA	Gm20_34423318	LG 20A	16.687
NA	Gm20_37695221	LG 20A	37.072
NA	Gm20_37695373	LG 20A	37.072
NA	Gm20_37683315	LG 20A	38.181
NA	Gm20_37683425	LG 20A	38.181
NA	Gm20_38907213	LG 20A	46.714
NA	Gm20_38974864	LG 20A	46.714
NA	Gm20_43090868	LG 20B	0
NA	Gm20_43138663	LG 20B	0
NA	Gm20_44119886	LG 20B	5.553
NA	Gm20_44202395	LG 20B	5.553
NA	Gm20_45073474	LG 20B	6.497
NA	Gm20_45152972	LG 20B	6.497
NA	Gm20_45048598	LG 20B	6.745
NA	Gm20_44818553	LG 20B	7.448
NA	Gm20_44818579	LG 20B	7.448
NA	Gm20_45706770	LG 20B	9.969
ss715638648	Gm20_45706827	LG 20B	9.969
NA	Gm20_46296614	LG 20B	13.154
NA	Gm20_46307039	LG 20B	13.154
ss715638750	Gm20_46446564	LG 20B	13.757
NA	Gm20_46481302	LG 20B	13.757
NA	Gm20_46815423	LG 20B	14.194
NA	Gm20_46590094	LG 20B	14.315
NA	Gm20_46825616	LG 20B	14.315
ss715638763	Gm20_46549921	LG 20B	14.566
ss715638765	Gm20_46556257	LG 20B	14.566
NA	Gm20_47233756	LG 20B	18.161
NA	Gm20_47346713	LG 20B	18.161
NA	Gm20_47544340	LG 20B	18.961
NA	Gm20_47576799	LG 20B	18.961
NA	Gm20_47706065	LG 20B	19.282
NA	Gm20_47883292	LG 20B	19.282
NA	Gm15_14084455	LG LG15B	0
NA	Gm15_14106702	LG LG15B	0
ss715620696	Gm15_14082523	LG LG15B	0.203
NA	Gm15_19737022	LG LG15B	9.263
NA	Gm15_19831764	LG LG15B	9.263
NA	Gm15_18780589	LG LG15B	9.615
NA	Gm15_19043298	LG LG15B	9.615
NA	Gm15_18715683	LG LG15B	10.077
NA	Gm15_18740815	LG LG15B	10.077
NA	Gm15_18084213	LG LG15B	10.232
NA	Gm15_18699734	LG LG15B	10.232
NA	Gm15_19159614	LG LG15B	10.559
NA	Gm15_19191816	LG LG15B	10.559
NA	Gm15_35100777	LG LG15B	10.709
NA	Gm15_35100888	LG LG15B	10.709
NA	Gm15_34514031	LG LG15B	11.038
NA	Gm15_35032293	LG LG15B	11.141
NA	Gm15_35032308	LG LG15B	11.141
NA	Gm15_33344371	LG LG15B	11.512
NA	Gm15_33344374	LG LG15B	11.512
NA	Gm15_21391978	LG LG15B	12.782
NA	Gm15_21391990	LG LG15B	12.782
NA	Gm15_20818590	LG LG15B	13.063
NA	Gm15_20955264	LG LG15B	13.063
NA	Gm15_30320181	LG LG15B	13.063
NA	Gm15_30396334	LG LG15B	13.063
NA	Gm15_27891479	LG LG15B	13.385
NA	Gm15_27962343	LG LG15B	13.385
NA	Gm15_25310176	LG LG15B	13.63
NA	Gm15_25323340	LG LG15B	13.63
NA	Gm15_44616956	LG LG15B	15.229
NA	Gm15_44838057	LG LG15B	15.229
NA	Gm15_44569683	LG LG15B	15.916
NA	Gm15_44575358	LG LG15B	15.916
a Where GBS identified polymorphism could be associated with a marker from the SoySNP50K iSelect BeadChip (Song et al. 2013), the ss ID's have been indicated. 'NA', non-applicable, indicates that the GBS SNP could not associated with a SNP from the SoySNP50K iSelect BEadChip.
b Marker names are labeled according to their physical position on Wm82.a2.v1.

## Sheet: Table S4
Table S4. Genetic map for Population 037.
SoySNP50K a	Marker b	LG	Position (cM)
NA	Gm01_02738587	LG 01A	0
NA	Gm01_02825640	LG 01A	0
NA	Gm01_04487857	LG 01A	15.922
NA	Gm01_04490511	LG 01A	15.922
NA	Gm01_04922689	LG 01A	27.551
NA	Gm01_05016538	LG 01A	27.551
ss715580328	Gm01_05227745	LG 01A	27.943
NA	Gm01_40835790	LG 01A	35.163
NA	Gm01_40872424	LG 01A	35.163
NA	Gm01_42407571	LG 01A	36.419
NA	Gm01_42887177	LG 01A	36.419
ss715579433	Gm01_43607744	LG 01A	37.243
NA	Gm01_43671036	LG 01A	37.243
NA	Gm01_43779062	LG 01A	37.243
NA	Gm01_43878616	LG 01A	37.243
NA	Gm01_44129114	LG 01A	38.056
NA	Gm01_44133186	LG 01A	38.056
NA	Gm01_48972536	LG 01A	58.982
NA	Gm01_49025586	LG 01A	58.982
NA	Gm01_49259362	LG 01A	60.471
NA	Gm01_49261567	LG 01A	60.471
NA	Gm01_49277143	LG 01A	60.471
NA	Gm01_49387641	LG 01A	60.94
NA	Gm01_49387967	LG 01A	60.94
NA	Gm01_50531277	LG 01A	72.843
NA	Gm01_50540808	LG 01A	72.843
NA	Gm01_52651562	LG 01B	0
NA	Gm01_52651673	LG 01B	0
NA	Gm01_52678829	LG 01B	0.352
NA	Gm01_52681573	LG 01B	0.352
NA	Gm01_53211700	LG 01B	2.672
NA	Gm01_53223531	LG 01B	2.672
NA	Gm01_54572930	LG 01B	11.006
NA	Gm01_54621260	LG 01B	11.006
NA	Gm02_02213073	LG 02	0
NA	Gm02_02331923	LG 02	0
NA	Gm02_02362584	LG 02	0.405
NA	Gm02_02362679	LG 02	0.405
NA	Gm02_02986388	LG 02	5.992
NA	Gm02_03037440	LG 02	5.992
ss715581942	Gm02_03530330	LG 02	11.061
NA	Gm02_03932327	LG 02	14.383
ss715582111	Gm02_03935983	LG 02	14.383
NA	Gm02_04412994	LG 02	16.391
NA	Gm02_04457689	LG 02	16.391
NA	Gm02_04637803	LG 02	17.131
NA	Gm02_04771006	LG 02	17.131
NA	Gm02_04543682	LG 02	17.336
ss715583587	Gm02_05351331	LG 02	20.969
NA	Gm02_05515493	LG 02	21.313
NA	Gm02_05566442	LG 02	22.114
NA	Gm02_06145736	LG 02	25.74
NA	Gm02_06145863	LG 02	25.74
NA	Gm02_07081793	LG 02	31.87
NA	Gm02_07168494	LG 02	31.87
NA	Gm02_07405337	LG 02	32.599
NA	Gm02_07427405	LG 02	32.599
NA	Gm02_07399568	LG 02	32.821
NA	Gm02_07399741	LG 02	32.821
NA	Gm02_07994971	LG 02	33.905
NA	Gm02_08025046	LG 02	33.905
NA	Gm02_10409311	LG 02	42.767
NA	Gm02_10550846	LG 02	42.767
NA	Gm02_10725569	LG 02	43.169
NA	Gm02_10751115	LG 02	43.169
NA	Gm02_11064235	LG 02	43.832
NA	Gm02_11070087	LG 02	43.832
NA	Gm02_14129366	LG 02	59.422
NA	Gm02_14947175	LG 02	69.513
NA	Gm02_14987126	LG 02	69.513
NA	Gm02_35536962	LG 02	88.619
NA	Gm02_36450913	LG 02	88.619
NA	Gm02_33390515	LG 02	89.365
NA	Gm02_39243291	LG 02	95.434
NA	Gm02_39243448	LG 02	95.434
NA	Gm02_39813128	LG 02	99.562
NA	Gm02_39820484	LG 02	99.562
NA	Gm02_40914669	LG 02	106.836
ss715582676	Gm02_40934117	LG 02	106.836
NA	Gm02_41094056	LG 02	108.716
ss715582714	Gm02_41097029	LG 02	108.716
NA	Gm02_41388660	LG 02	109.464
NA	Gm02_41391822	LG 02	109.464
NA	Gm02_41263104	LG 02	110.092
NA	Gm02_41282016	LG 02	110.092
ss715582994	Gm02_43367206	LG 02	127.237
NA	Gm02_44089446	LG 02	134.092
NA	Gm02_44917926	LG 02	139.623
NA	Gm02_44945559	LG 02	139.623
NA	Gm02_45105500	LG 02	140.03
ss715583171	Gm02_45106877	LG 02	140.03
NA	Gm02_45800675	LG 02	142.067
NA	Gm02_46271911	LG 02	144.476
NA	Gm02_46283047	LG 02	144.476
NA	Gm02_46308192	LG 02	144.836
NA	Gm02_46427657	LG 02	144.836
NA	Gm02_46439153	LG 02	144.836
NA	Gm02_47914678	LG 02	155.879
NA	Gm02_48410125	LG 02	156.808
NA	Gm02_48425565	LG 02	156.808
ss715583513	Gm02_48179429	LG 02	157.414
NA	Gm02_48197469	LG 02	157.414
NA	Gm03_01688109	LG 03	0
NA	Gm03_01688210	LG 03	0
NA	Gm03_02051343	LG 03	2.051
ss715584708	Gm03_02051405	LG 03	2.051
NA	Gm03_02972005	LG 03	5.864
NA	Gm03_02972033	LG 03	5.864
NA	Gm03_03198850	LG 03	8.204
NA	Gm03_03680104	LG 03	10.007
NA	Gm03_03853140	LG 03	10.007
NA	Gm03_04266380	LG 03	10.833
NA	Gm03_04273788	LG 03	10.833
NA	Gm03_04906601	LG 03	12.14
NA	Gm03_04991355	LG 03	12.14
NA	Gm03_05694517	LG 03	14.45
NA	Gm03_05839959	LG 03	14.45
NA	Gm03_07455100	LG 03	15.631
NA	Gm03_07455107	LG 03	15.631
NA	Gm03_19272164	LG 03	20.385
NA	Gm03_19302684	LG 03	20.385
NA	Gm03_34446090	LG 03	34.995
NA	Gm03_34446176	LG 03	34.995
NA	Gm03_35796282	LG 03	44.856
NA	Gm03_35796312	LG 03	44.856
NA	Gm03_36136046	LG 03	49.548
ss715585695	Gm03_36136070	LG 03	49.548
NA	Gm03_37617293	LG 03	65.636
NA	Gm03_37536711	LG 03	65.998
NA	Gm03_37616569	LG 03	65.998
NA	Gm03_38997250	LG 03	70.707
NA	Gm03_39017385	LG 03	70.707
NA	Gm03_42793277	LG 03	91.916
NA	Gm03_42862468	LG 03	91.916
NA	Gm04_00209701	LG 04A	0
NA	Gm04_00213139	LG 04A	0
NA	Gm04_01587829	LG 04A	6.49
NA	Gm04_01597557	LG 04A	6.49
NA	Gm04_01886636	LG 04A	7.307
NA	Gm04_01908249	LG 04A	7.307
NA	Gm04_02141626	LG 04A	7.629
NA	Gm04_02317253	LG 04A	7.952
NA	Gm04_02205999	LG 04A	8.087
NA	Gm04_02207675	LG 04A	8.087
NA	Gm04_02489760	LG 04A	8.46
NA	Gm04_02489773	LG 04A	8.46
NA	Gm04_02402890	LG 04A	9.448
NA	Gm04_02414767	LG 04A	9.448
NA	Gm04_45104230	LG 04B	0
NA	Gm04_45104241	LG 04B	0
NA	Gm04_44700506	LG 04B	15.476
NA	Gm04_45355720	LG 04B	15.86
NA	Gm04_45564131	LG 04B	15.86
NA	Gm04_46158913	LG 04B	20.872
NA	Gm04_46158919	LG 04B	20.872
NA	Gm04_45921851	LG 04B	20.941
NA	Gm04_46043483	LG 04B	21.023
NA	Gm04_46043518	LG 04B	21.023
NA	Gm04_46817766	LG 04B	25.017
NA	Gm04_46826840	LG 04B	25.017
NA	Gm04_46844718	LG 04B	25.017
NA	Gm04_47007697	LG 04B	25.481
NA	Gm04_47046286	LG 04B	25.481
NA	Gm04_47556141	LG 04B	27.447
NA	Gm04_47556295	LG 04B	27.447
NA	Gm04_47539066	LG 04B	27.824
NA	Gm04_47553726	LG 04B	27.824
NA	Gm04_47963089	LG 04B	33.203
NA	Gm04_47963098	LG 04B	33.203
NA	Gm04_48435528	LG 04B	38.636
NA	Gm04_49467633	LG 04B	48.803
NA	Gm04_49482174	LG 04B	48.803
NA	Gm04_52201738	LG 04B	61.783
NA	Gm04_52221856	LG 04B	61.783
NA	Gm05_01420587	LG 05A	0
NA	Gm05_01420686	LG 05A	0
NA	Gm05_01859004	LG 05A	0.874
NA	Gm05_01874251	LG 05A	0.874
NA	Gm05_01758382	LG 05A	1.329
NA	Gm05_01800686	LG 05A	1.329
NA	Gm05_02366753	LG 05A	6.426
NA	Gm05_02371020	LG 05A	6.426
NA	Gm05_02986558	LG 05A	10.04
NA	Gm05_03044452	LG 05A	10.04
NA	Gm05_03081540	LG 05A	10.472
NA	Gm05_03167866	LG 05A	10.472
NA	Gm05_03465865	LG 05A	13.546
NA	Gm05_03500581	LG 05A	13.546
ss715590117	Gm05_03706749	LG 05A	16.635
NA	Gm05_03709191	LG 05A	16.635
NA	Gm05_03903901	LG 05A	17.157
NA	Gm05_03904744	LG 05A	17.157
NA	Gm05_04535610	LG 05A	22.516
NA	Gm05_04541095	LG 05A	22.516
NA	Gm05_05349298	LG 05A	27.265
ss715591341	Gm05_05361878	LG 05A	27.265
NA	Gm05_27064888	LG 05B	0
NA	Gm05_27110074	LG 05B	0
NA	Gm05_31278711	LG 05B	6.101
ss715590623	Gm05_31424750	LG 05B	6.101
NA	Gm05_31713052	LG 05B	7.485
NA	Gm05_31722044	LG 05B	7.748
NA	Gm05_31938098	LG 05B	7.894
NA	Gm05_31955244	LG 05B	7.894
NA	Gm05_32660260	LG 05B	12.853
NA	Gm05_32660293	LG 05B	12.853
NA	Gm05_33991208	LG 05B	22.715
NA	Gm05_34019924	LG 05B	22.715
NA	Gm05_34353921	LG 05B	24.345
NA	Gm05_34466575	LG 05B	24.345
NA	Gm05_35534054	LG 05B	38.511
NA	Gm05_35534162	LG 05B	38.511
NA	Gm05_35969858	LG 05B	41.589
NA	Gm05_35970739	LG 05B	41.589
NA	Gm05_37399766	LG 05B	47.609
ss715591438	Gm05_37414768	LG 05B	47.609
NA	Gm05_36806084	LG 05B	52.691
NA	Gm05_36806176	LG 05B	52.691
NA	Gm05_40750374	LG 05B	68.281
NA	Gm05_40752677	LG 05B	68.281
NA	Gm06_03786244	LG 06A	0
NA	Gm06_03526522	LG 06A	0.782
NA	Gm06_03526701	LG 06A	0.782
NA	Gm06_03526896	LG 06A	1.024
NA	Gm06_03526899	LG 06A	1.024
NA	Gm06_03208093	LG 06A	1.837
NA	Gm06_03245453	LG 06A	1.837
NA	Gm06_03364647	LG 06A	1.917
ss715594191	Gm06_03392880	LG 06A	1.917
NA	Gm06_03326615	LG 06A	2.088
NA	Gm06_03344297	LG 06A	2.088
NA	Gm06_01482154	LG 06A	14.736
NA	Gm06_01492559	LG 06A	14.736
NA	Gm06_01237728	LG 06A	16.031
NA	Gm06_01445771	LG 06A	16.031
NA	Gm06_06386039	LG 06B	0
NA	Gm06_06412548	LG 06B	0
NA	Gm06_07995062	LG 06B	6.476
NA	Gm06_07701583	LG 06B	7.778
NA	Gm06_09298812	LG 06B	11.784
ss715593010	Gm06_13249048	LG 06B	37.524
NA	Gm06_13249210	LG 06B	37.524
NA	Gm06_13607157	LG 06B	39.733
NA	Gm06_13614406	LG 06B	39.733
NA	Gm06_13496490	LG 06B	40.148
NA	Gm06_13581805	LG 06B	40.148
NA	Gm06_13630380	LG 06B	41.312
NA	Gm06_13641034	LG 06B	41.312
NA	Gm06_13677844	LG 06B	41.697
NA	Gm06_13679799	LG 06B	41.697
NA	Gm06_13802723	LG 06B	42.911
ss715593119	Gm06_13848796	LG 06B	42.911
NA	Gm06_14145118	LG 06B	45.696
ss715593173	Gm06_14155713	LG 06B	45.696
NA	Gm06_14369122	LG 06B	47.903
NA	Gm06_40491881	LG 06B	61.934
NA	Gm06_38682617	LG 06B	62.142
NA	Gm06_38683905	LG 06B	62.142
NA	Gm06_27510292	LG 06B	63.035
NA	Gm06_27511657	LG 06B	63.035
NA	Gm06_28758303	LG 06B	63.248
NA	Gm06_28785020	LG 06B	63.248
NA	Gm06_28801282	LG 06B	63.34
NA	Gm06_28860547	LG 06B	63.34
NA	Gm06_27594079	LG 06B	63.572
NA	Gm06_27635296	LG 06B	63.572
NA	Gm06_20327838	LG 06B	63.699
NA	Gm06_20337301	LG 06B	63.699
NA	Gm06_19742004	LG 06B	63.835
NA	Gm06_19881294	LG 06B	63.835
NA	Gm06_19398117	LG 06B	63.951
NA	Gm06_21304815	LG 06B	63.951
NA	Gm06_23422944	LG 06B	63.951
NA	Gm06_26053469	LG 06B	63.951
NA	Gm06_27646910	LG 06B	63.951
NA	Gm06_27647008	LG 06B	63.951
NA	Gm06_28874278	LG 06B	63.972
NA	Gm06_33488411	LG 06B	63.972
NA	Gm06_21094699	LG 06B	64.15
NA	Gm06_21098994	LG 06B	64.15
NA	Gm06_27739158	LG 06B	64.267
NA	Gm06_27805803	LG 06B	64.267
NA	Gm06_22142687	LG 06B	64.495
NA	Gm06_22240714	LG 06B	64.495
NA	Gm06_28624119	LG 06B	64.635
ss715593779	Gm06_17966360	LG 06B	65.731
NA	Gm06_18590076	LG 06B	65.731
NA	Gm06_17694014	LG 06B	66.022
NA	Gm06_17709262	LG 06B	66.022
NA	Gm06_17950378	LG 06B	66.325
NA	Gm06_17952253	LG 06B	66.325
NA	Gm06_18590375	LG 06B	66.628
NA	Gm06_18590431	LG 06B	66.628
NA	Gm06_17024674	LG 06B	67.102
ss715594612	Gm06_46921759	LG 06B	76.656
NA	Gm06_46921830	LG 06B	76.656
NA	Gm06_47062284	LG 06B	76.949
NA	Gm06_47062332	LG 06B	76.949
NA	Gm06_47126248	LG 06B	76.949
NA	Gm06_47212278	LG 06B	77.112
NA	Gm06_47212325	LG 06B	77.112
NA	Gm06_47570003	LG 06B	77.445
NA	Gm06_47597341	LG 06B	77.445
NA	Gm06_47761606	LG 06B	77.819
NA	Gm06_47831899	LG 06B	77.819
NA	Gm07_00251979	LG 07A	0
NA	Gm07_00295820	LG 07A	0
NA	Gm07_00741174	LG 07A	1.897
NA	Gm07_00741185	LG 07A	1.897
NA	Gm07_00741267	LG 07A	1.897
NA	Gm07_00754028	LG 07A	1.897
NA	Gm07_02601023	LG 07A	16.003
NA	Gm07_02788084	LG 07A	16.003
NA	Gm07_02549062	LG 07A	16.572
NA	Gm07_02584299	LG 07A	16.572
NA	Gm07_02877771	LG 07A	16.808
NA	Gm07_03967705	LG 07A	20.83
NA	Gm07_03967798	LG 07A	20.83
NA	Gm07_03995887	LG 07A	20.905
NA	Gm07_04000552	LG 07A	21.088
NA	Gm07_04000559	LG 07A	21.088
NA	Gm07_05598760	LG 07A	29.082
NA	Gm07_05598824	LG 07A	29.082
NA	Gm07_05523443	LG 07A	30.405
NA	Gm07_05523488	LG 07A	30.405
NA	Gm07_05085175	LG 07A	31.391
NA	Gm07_05354190	LG 07A	31.391
NA	Gm07_05961860	LG 07A	32.249
NA	Gm07_06699275	LG 07A	33.526
NA	Gm07_06981267	LG 07A	35.154
NA	Gm07_07028881	LG 07A	35.154
NA	Gm07_07101188	LG 07A	35.465
NA	Gm07_07102833	LG 07A	35.465
NA	Gm07_08262353	LG 07A	39.337
NA	Gm07_08445329	LG 07A	39.337
NA	Gm07_08653575	LG 07A	42.949
NA	Gm07_08713092	LG 07A	42.949
NA	Gm07_08723944	LG 07A	43.321
NA	Gm07_08724504	LG 07A	43.321
NA	Gm07_09139635	LG 07A	44.034
NA	Gm07_09439172	LG 07A	44.034
NA	Gm07_09523879	LG 07A	44.326
NA	Gm07_09729666	LG 07A	45.968
NA	Gm07_09729792	LG 07A	45.968
NA	Gm07_17902694	LG 07B	0
NA	Gm07_17902783	LG 07B	0
NA	Gm07_19086380	LG 07B	1.06
NA	Gm07_19086406	LG 07B	1.06
NA	Gm07_23283513	LG 07B	2.036
NA	Gm07_27492763	LG 07B	2.192
NA	Gm07_27499445	LG 07B	2.192
ss715597180	Gm07_32517843	LG 07B	2.547
NA	Gm07_32527163	LG 07B	2.547
NA	Gm07_20662027	LG 07B	2.745
NA	Gm07_23240855	LG 07B	2.745
NA	Gm07_34491249	LG 07B	3.089
NA	Gm07_34491465	LG 07B	3.089
NA	Gm07_34477710	LG 07B	3.421
NA	Gm07_34477899	LG 07B	3.421
NA	Gm07_36412564	LG 07B	15.605
NA	Gm07_36429129	LG 07B	15.605
NA	Gm07_36431847	LG 07B	15.662
NA	Gm07_36431980	LG 07B	15.662
NA	Gm07_36521319	LG 07B	17.366
NA	Gm07_36631227	LG 07B	17.366
NA	Gm08_09408631	LG 08	0
NA	Gm08_09408679	LG 08	0
NA	Gm08_09676593	LG 08	0.863
NA	Gm08_09676594	LG 08	0.863
NA	Gm08_09694641	LG 08	1.096
NA	Gm08_09868810	LG 08	1.096
NA	Gm08_10480653	LG 08	3.325
NA	Gm08_10498179	LG 08	3.325
NA	Gm08_10258675	LG 08	3.764
NA	Gm08_10281301	LG 08	3.764
NA	Gm08_10362205	LG 08	3.948
NA	Gm08_10987110	LG 08	5.999
NA	Gm08_10989092	LG 08	5.999
NA	Gm08_14602272	LG 08	25.98
NA	Gm08_14602316	LG 08	25.98
NA	Gm08_22377727	LG 08	50.819
NA	Gm08_22383645	LG 08	50.819
NA	Gm08_29857875	LG 08	53.261
NA	Gm08_29857965	LG 08	53.261
NA	Gm08_27420182	LG 08	53.594
NA	Gm08_27434638	LG 08	53.594
NA	Gm08_35715013	LG 08	53.803
NA	Gm08_35748835	LG 08	53.803
NA	Gm08_24262033	LG 08	53.979
NA	Gm08_31302312	LG 08	53.979
NA	Gm08_27458100	LG 08	54.253
NA	Gm08_27504521	LG 08	54.253
NA	Gm08_27434665	LG 08	54.537
NA	Gm08_27457997	LG 08	54.537
NA	Gm08_37018962	LG 08	55.913
NA	Gm08_37018996	LG 08	55.913
NA	Gm08_36911282	LG 08	56.251
NA	Gm08_36911451	LG 08	56.251
NA	Gm08_40861671	LG 08	59.639
NA	Gm08_43441021	LG 08	67.49
NA	Gm08_43446053	LG 08	67.49
NA	Gm08_44067992	LG 08	68.619
NA	Gm08_44068857	LG 08	68.619
NA	Gm08_43865120	LG 08	70
ss715602157	Gm08_44047264	LG 08	70
NA	Gm08_44175062	LG 08	70.308
NA	Gm08_44197557	LG 08	70.308
NA	Gm08_44205743	LG 08	70.634
ss715602192	Gm08_44211606	LG 08	70.634
ss715602331	Gm08_45913059	LG 08	86.46
NA	Gm09_00444800	LG 09A	0
ss715605060	Gm09_00475143	LG 09A	0
NA	Gm09_01514966	LG 09A	8.748
NA	Gm09_01527315	LG 09A	8.748
NA	Gm09_01680329	LG 09A	9.302
NA	Gm09_01681978	LG 09A	9.302
NA	Gm09_02040761	LG 09A	13.221
NA	Gm09_02085800	LG 09A	13.221
NA	Gm09_04402344	LG 09A	31.708
NA	Gm09_04413396	LG 09A	31.708
NA	Gm09_21304168	LG 09A	47.032
NA	Gm09_21416524	LG 09A	47.032
NA	Gm09_22287442	LG 09A	48.735
NA	Gm09_22293338	LG 09A	48.735
NA	Gm09_26913186	LG 09A	48.988
NA	Gm09_33896739	LG 09A	50.855
NA	Gm09_35026828	LG 09A	50.855
NA	Gm09_35682893	LG 09A	51.343
NA	Gm09_35717602	LG 09A	51.343
NA	Gm09_38498432	LG 09A	59.212
NA	Gm09_38540334	LG 09A	59.212
ss715603742	Gm09_38621293	LG 09A	59.649
NA	Gm09_38630346	LG 09A	59.649
NA	Gm09_39695824	LG 09A	68.301
NA	Gm09_39705732	LG 09A	68.301
NA	Gm09_39954064	LG 09A	68.879
ss715603894	Gm09_39936515	LG 09A	69.125
NA	Gm09_39936568	LG 09A	69.125
NA	Gm09_40230687	LG 09A	71.088
NA	Gm09_40230761	LG 09A	71.088
NA	Gm09_42310208	LG 09B	0
NA	Gm09_42356413	LG 09B	0.438
NA	Gm09_42356522	LG 09B	0.438
NA	Gm09_43471439	LG 09B	7.897
NA	Gm09_43471591	LG 09B	7.897
NA	Gm09_43758947	LG 09B	9.48
NA	Gm09_43764399	LG 09B	9.48
NA	Gm09_43821392	LG 09B	9.773
NA	Gm09_43823712	LG 09B	9.773
NA	Gm09_46881110	LG 09B	23.679
NA	Gm09_46896552	LG 09B	23.679
NA	Gm09_46897739	LG 09B	24.007
ss715604770	Gm09_47088796	LG 09B	24.379
NA	Gm10_01689395	LG 10	0
NA	Gm10_01693191	LG 10	0
NA	Gm10_02891069	LG 10	10
NA	Gm10_02921288	LG 10	10
NA	Gm10_03054709	LG 10	10.725
NA	Gm10_03054900	LG 10	10.725
NA	Gm10_03140423	LG 10	11.463
NA	Gm10_03186868	LG 10	11.856
NA	Gm10_03228928	LG 10	11.856
NA	Gm10_03336438	LG 10	12.629
NA	Gm10_03336572	LG 10	12.629
NA	Gm10_03977129	LG 10	18.305
NA	Gm10_04095398	LG 10	18.305
NA	Gm10_05260107	LG 10	24.937
NA	Gm10_05260439	LG 10	24.937
NA	Gm10_09561292	LG 10	33.608
NA	Gm10_09561388	LG 10	33.608
NA	Gm10_09561479	LG 10	33.837
NA	Gm10_09567223	LG 10	33.837
NA	Gm10_09949910	LG 10	34.797
NA	Gm10_24870326	LG 10	36.129
NA	Gm10_24880618	LG 10	36.129
NA	Gm10_25692624	LG 10	36.497
NA	Gm10_25737390	LG 10	36.497
NA	Gm10_24711196	LG 10	36.8
NA	Gm10_25128984	LG 10	36.8
NA	Gm10_24773289	LG 10	37.102
NA	Gm10_24774240	LG 10	37.102
NA	Gm10_37172182	LG 10	38.778
NA	Gm10_37175198	LG 10	38.778
NA	Gm10_39350339	LG 10	52.273
NA	Gm10_39371881	LG 10	52.273
NA	Gm10_39918139	LG 10	55.601
NA	Gm10_39918303	LG 10	55.601
ss715606895	Gm10_40133281	LG 10	56.891
NA	Gm10_40310702	LG 10	57.295
ss715606907	Gm10_40226579	LG 10	57.46
NA	Gm10_40378675	LG 10	57.751
NA	Gm10_40383752	LG 10	57.751
NA	Gm10_45213104	LG 10	84.941
NA	Gm10_45225946	LG 10	84.941
NA	Gm10_45722610	LG 10	87.673
NA	Gm10_45630152	LG 10	87.867
ss715607557	Gm10_46241807	LG 10	92.193
NA	Gm10_47186597	LG 10	96.22
NA	Gm10_47200521	LG 10	96.22
NA	Gm10_47847000	LG 10	99.258
NA	Gm10_47868127	LG 10	99.258
NA	Gm10_49302884	LG 10	110.419
NA	Gm10_49320371	LG 10	110.419
NA	Gm10_50548069	LG 10	117.795
NA	Gm10_50619004	LG 10	117.795
NA	Gm11_01099395	LG 11	0
NA	Gm11_03758635	LG 11	10.227
NA	Gm11_03779452	LG 11	10.227
NA	Gm11_04356051	LG 11	12.328
NA	Gm11_04411768	LG 11	13.151
NA	Gm11_04456126	LG 11	13.151
NA	Gm11_04585281	LG 11	14.797
NA	Gm11_04585610	LG 11	14.797
NA	Gm11_04632928	LG 11	15.074
NA	Gm11_04579694	LG 11	15.242
NA	Gm11_04579705	LG 11	15.242
NA	Gm11_06155839	LG 11	24.483
NA	Gm11_08296259	LG 11	34.977
NA	Gm11_08299974	LG 11	34.977
NA	Gm11_10606748	LG 11	52.629
NA	Gm11_10606881	LG 11	52.629
NA	Gm11_24692710	LG 11	64.531
ss715609264	Gm11_25267759	LG 11	64.531
NA	Gm12_00256372	LG 12	0
NA	Gm12_00368397	LG 12	0
NA	Gm12_01036773	LG 12	1.159
NA	Gm12_00925161	LG 12	1.702
NA	Gm12_01148005	LG 12	1.702
NA	Gm12_01006561	LG 12	1.959
NA	Gm12_01006595	LG 12	1.959
NA	Gm12_01285983	LG 12	2.718
NA	Gm12_01288532	LG 12	2.718
NA	Gm12_01447358	LG 12	2.979
NA	Gm12_01468993	LG 12	2.979
NA	Gm12_01498252	LG 12	3.367
NA	Gm12_01536444	LG 12	3.367
NA	Gm12_01610758	LG 12	3.771
NA	Gm12_01625305	LG 12	3.771
NA	Gm12_01653723	LG 12	4.142
NA	Gm12_04548748	LG 12	31.637
ss715613434	Gm12_07503656	LG 12	52.908
NA	Gm12_07503973	LG 12	52.908
NA	Gm12_09435281	LG 12	59.765
NA	Gm12_09440237	LG 12	59.765
NA	Gm12_32496173	LG 12	69.651
NA	Gm12_32540721	LG 12	70.412
NA	Gm12_33022724	LG 12	73.007
NA	Gm12_33066382	LG 12	73.007
NA	Gm12_33619560	LG 12	77.216
NA	Gm12_33639473	LG 12	77.216
NA	Gm12_34759389	LG 12	86.447
NA	Gm12_34912813	LG 12	86.447
NA	Gm12_37671005	LG 12	105.089
NA	Gm12_37676412	LG 12	105.089
NA	Gm12_38675059	LG 12	113.23
ss715612892	Gm12_38713725	LG 12	113.23
NA	Gm12_38815575	LG 12	114.123
NA	Gm13_02122454	LG 13A	0
NA	Gm13_07142831	LG 13A	0
NA	Gm13_07275357	LG 13A	0.356
NA	Gm13_07358074	LG 13A	0.356
NA	Gm13_10196922	LG 13A	0.706
NA	Gm13_10197166	LG 13A	0.706
NA	Gm13_14537439	LG 13A	8.165
NA	Gm13_14538805	LG 13A	8.165
NA	Gm13_17348416	LG 13A	17.645
NA	Gm13_17398579	LG 13A	18.687
NA	Gm13_17564542	LG 13A	18.687
NA	Gm13_18508058	LG 13A	19.453
NA	Gm13_18038564	LG 13A	19.54
NA	Gm13_18150461	LG 13A	20.294
NA	Gm13_18228292	LG 13A	20.294
NA	Gm13_20107608	LG 13A	26.467
NA	Gm13_20111975	LG 13A	26.467
NA	Gm13_25871649	LG 13B	0
NA	Gm13_25905543	LG 13B	0
NA	Gm13_27740505	LG 13B	8.728
NA	Gm13_28065711	LG 13B	9.121
NA	Gm13_28073613	LG 13B	9.121
NA	Gm13_28227783	LG 13B	10.037
NA	Gm13_28144312	LG 13B	10.259
NA	Gm13_28535982	LG 13B	10.259
NA	Gm13_29088000	LG 13B	11.441
NA	Gm13_29126844	LG 13B	11.441
NA	Gm13_29855311	LG 13B	11.822
NA	Gm13_30355293	LG 13B	11.894
NA	Gm13_30355440	LG 13B	11.894
NA	Gm13_30683356	LG 13B	12.258
NA	Gm13_30687016	LG 13B	12.258
NA	Gm13_29648572	LG 13B	12.294
NA	Gm13_29958059	LG 13B	12.294
NA	Gm13_29599978	LG 13B	12.331
NA	Gm13_29618532	LG 13B	12.331
NA	Gm13_29958353	LG 13B	12.474
NA	Gm13_29037171	LG 13B	12.589
NA	Gm13_29214344	LG 13B	12.589
NA	Gm13_30763871	LG 13B	13.732
NA	Gm13_30763940	LG 13B	13.732
NA	Gm13_31204392	LG 13B	14.528
NA	Gm13_31445491	LG 13B	14.528
NA	Gm13_31403449	LG 13B	14.836
NA	Gm13_31639310	LG 13B	15.809
NA	Gm13_31659126	LG 13B	15.809
NA	Gm13_31828143	LG 13B	16.187
NA	Gm13_32041133	LG 13B	17.528
NA	Gm13_32041160	LG 13B	17.528
NA	Gm13_32577594	LG 13B	18.387
NA	Gm13_33808180	LG 13B	26.568
NA	Gm13_33810813	LG 13B	26.568
ss715615719	Gm13_36133725	LG 13C	0
NA	Gm13_36265020	LG 13C	0.614
NA	Gm13_36265026	LG 13C	0.614
NA	Gm13_36326649	LG 13C	0.993
NA	Gm13_36368517	LG 13C	0.993
NA	Gm13_37722505	LG 13C	7.33
NA	Gm13_37796266	LG 13C	7.33
NA	Gm13_37491686	LG 13C	7.83
NA	Gm13_37516022	LG 13C	7.83
ss715616045	Gm13_38604376	LG 13C	14.25
NA	Gm13_38607989	LG 13C	14.25
NA	Gm13_39169433	LG 13C	18.938
NA	Gm13_39291029	LG 13C	18.938
NA	Gm13_39162381	LG 13C	19.864
NA	Gm14_00755408	LG 14	0
NA	Gm14_00755411	LG 14	0
NA	Gm14_00687390	LG 14	1.505
NA	Gm14_00605914	LG 14	1.689
NA	Gm14_00854979	LG 14	3.026
ss715617873	Gm14_01740562	LG 14	8.655
NA	Gm14_02222718	LG 14	10.306
NA	Gm14_02259506	LG 14	10.608
NA	Gm14_02646675	LG 14	11.755
NA	Gm14_02668409	LG 14	12.172
ss715618278	Gm14_03094391	LG 14	13.346
NA	Gm14_03129406	LG 14	14.052
NA	Gm14_03438472	LG 14	14.435
NA	Gm14_03445156	LG 14	14.435
NA	Gm14_03346285	LG 14	15.471
NA	Gm14_05198942	LG 14	25.356
NA	Gm14_05275711	LG 14	25.356
ss715619720	Gm14_06130976	LG 14	33.229
NA	Gm14_06913837	LG 14	36.794
NA	Gm14_06913905	LG 14	36.794
NA	Gm14_07176889	LG 14	38.739
NA	Gm14_08782485	LG 14	46.929
NA	Gm14_09719106	LG 14	50.676
NA	Gm14_09839194	LG 14	50.676
NA	Gm14_10146507	LG 14	50.676
NA	Gm14_10485238	LG 14	50.983
NA	Gm14_10485242	LG 14	50.983
NA	Gm14_10705661	LG 14	51.229
NA	Gm14_12402359	LG 14	51.229
NA	Gm14_12505439	LG 14	51.229
NA	Gm14_13149944	LG 14	51.678
NA	Gm14_13365623	LG 14	51.678
NA	Gm14_16581643	LG 14	55.143
NA	Gm14_16628003	LG 14	55.143
NA	Gm14_34429360	LG 14	55.354
NA	Gm14_34480883	LG 14	55.354
NA	Gm14_35899383	LG 14	55.469
NA	Gm14_35935007	LG 14	55.469
NA	Gm14_35937103	LG 14	55.652
NA	Gm14_35937189	LG 14	55.652
NA	Gm14_34759784	LG 14	55.892
NA	Gm14_34918500	LG 14	55.892
NA	Gm14_35935976	LG 14	56.07
NA	Gm14_35936036	LG 14	56.07
NA	Gm14_43747628	LG 14	59.945
NA	Gm14_46819384	LG 14	81.399
NA	Gm14_46953396	LG 14	81.399
NA	Gm15_04705501	LG 15	0
NA	Gm15_04717626	LG 15	0
NA	Gm15_07124881	LG 15	11.205
NA	Gm15_07124916	LG 15	11.205
NA	Gm15_09529869	LG 15	28.547
NA	Gm15_09551220	LG 15	28.547
NA	Gm15_11928125	LG 15	46.677
NA	Gm15_11928206	LG 15	46.677
NA	Gm15_12218870	LG 15	47.785
NA	Gm15_12048739	LG 15	48.056
NA	Gm15_12218731	LG 15	48.056
NA	Gm15_13974298	LG 15	60.169
ss715620696	Gm15_14082523	LG 15	60.169
ss715620893	Gm15_15097790	LG 15	62.368
NA	Gm15_15138039	LG 15	62.368
NA	Gm15_31298705	LG 15	69.926
NA	Gm15_31301679	LG 15	69.926
ss715622044	Gm15_46557607	LG 15	71.173
NA	Gm15_47456764	LG 15	71.173
NA	Gm15_44264872	LG 15	71.75
NA	Gm15_44561464	LG 15	71.75
NA	Gm15_43005365	LG 15	72.773
NA	Gm15_43081596	LG 15	72.773
NA	Gm15_41233298	LG 15	73.092
NA	Gm15_41272609	LG 15	73.092
NA	Gm15_41558043	LG 15	74.788
NA	Gm15_41559741	LG 15	74.788
NA	Gm16_03344273	LG 16	0
NA	Gm16_03018691	LG 16	2.097
NA	Gm16_03003336	LG 16	2.523
NA	Gm16_02763622	LG 16	3.85
NA	Gm16_02430895	LG 16	14.305
NA	Gm16_01727342	LG 16	19.057
ss715623432	Gm16_01350020	LG 16	19.857
NA	Gm16_05565208	LG 16	35.855
NA	Gm16_06071465	LG 16	44.202
NA	Gm16_06345191	LG 16	45.619
NA	Gm16_06413589	LG 16	45.619
NA	Gm16_06564435	LG 16	45.619
ss715625325	Gm16_06651276	LG 16	47.216
NA	Gm16_06683101	LG 16	47.216
NA	Gm16_06683120	LG 16	47.216
NA	Gm16_06690933	LG 16	47.216
NA	Gm16_06690979	LG 16	47.216
NA	Gm16_06909961	LG 16	48.102
NA	Gm16_06891430	LG 16	48.509
NA	Gm16_09281711	LG 16	52.978
NA	Gm16_08581036	LG 16	53.143
NA	Gm16_13451846	LG 16	53.562
NA	Gm16_22726608	LG 16	55.229
NA	Gm16_22588025	LG 16	55.35
NA	Gm16_21362426	LG 16	55.546
NA	Gm16_21593811	LG 16	55.546
NA	Gm16_21631309	LG 16	55.546
NA	Gm16_21705645	LG 16	55.546
NA	Gm16_21816455	LG 16	55.546
NA	Gm16_21910916	LG 16	55.546
NA	Gm16_23015499	LG 16	55.546
NA	Gm16_26045218	LG 16	55.546
NA	Gm16_21525579	LG 16	55.9
NA	Gm16_25663313	LG 16	55.9
NA	Gm16_26278565	LG 16	56.749
NA	Gm16_27763059	LG 16	59.69
NA	Gm16_27918541	LG 16	60.397
NA	Gm16_29405660	LG 16	65.289
ss715624158	Gm16_29609620	LG 16	67.008
ss715624259	Gm16_30400320	LG 16	69.346
NA	Gm16_30666327	LG 16	70.806
ss715624305	Gm16_30645583	LG 16	71.112
ss715624492	Gm16_32364531	LG 16	75.74
NA	Gm16_31703036	LG 16	76.861
NA	Gm16_35210378	LG 16	93.081
NA	Gm17_00626642	LG 17A	0
ss715628095	Gm17_00664440	LG 17A	0
NA	Gm17_03692308	LG 17A	15.94
NA	Gm17_03694817	LG 17A	15.94
NA	Gm17_05033869	LG 17A	20.003
NA	Gm17_05060217	LG 17A	20.003
NA	Gm17_04668129	LG 17A	20.764
NA	Gm17_04687450	LG 17A	20.764
NA	Gm17_04479041	LG 17A	24.08
NA	Gm17_04479195	LG 17A	24.08
NA	Gm17_11036186	LG 17B	0
NA	Gm17_11041829	LG 17B	0
NA	Gm17_11057352	LG 17B	0.399
NA	Gm17_11059941	LG 17B	0.399
NA	Gm17_12611247	LG 17B	8.761
ss715625912	Gm17_12653958	LG 17B	8.761
NA	Gm17_25270668	LG 17B	24.851
NA	Gm17_25315054	LG 17B	24.851
NA	Gm17_24739730	LG 17B	25.074
NA	Gm17_24767236	LG 17B	25.074
NA	Gm17_26265596	LG 17B	25.554
NA	Gm17_29906330	LG 17B	25.554
NA	Gm17_33330045	LG 17B	25.843
NA	Gm17_34794126	LG 17B	25.843
NA	Gm17_33930567	LG 17B	26.028
NA	Gm17_33957203	LG 17B	26.028
NA	Gm17_36665613	LG 17B	26.71
NA	Gm17_36666897	LG 17B	26.71
NA	Gm17_36498004	LG 17B	27.097
NA	Gm17_36516123	LG 17B	27.097
NA	Gm17_36785483	LG 17B	27.894
NA	Gm17_36894023	LG 17B	27.894
NA	Gm18_00410794	LG 18	0
NA	Gm18_00746671	LG 18	1.272
NA	Gm18_01112662	LG 18	2.535
NA	Gm18_01100969	LG 18	2.883
NA	Gm18_01419795	LG 18	4.509
NA	Gm18_01608059	LG 18	5.558
NA	Gm18_01705431	LG 18	6.394
NA	Gm18_02068174	LG 18	8.073
NA	Gm18_02460215	LG 18	10.048
NA	Gm18_04075795	LG 18	21.68
NA	Gm18_03994849	LG 18	21.989
NA	Gm18_03883817	LG 18	23.36
NA	Gm18_06043630	LG 18	31.707
NA	Gm18_06831706	LG 18	37.292
NA	Gm18_07166724	LG 18	39.312
NA	Gm18_09130937	LG 18	40.839
NA	Gm18_08515495	LG 18	41.366
NA	Gm18_09297911	LG 18	43.199
ss715632999	Gm18_09969165	LG 18	44.36
NA	Gm18_09992996	LG 18	44.558
NA	Gm18_10871898	LG 18	45.762
NA	Gm18_10965842	LG 18	46.213
NA	Gm18_47266916	LG 18	53.296
NA	Gm18_47598709	LG 18	53.296
NA	Gm18_48633402	LG 18	54.213
NA	Gm18_48802445	LG 18	54.397
NA	Gm18_48367225	LG 18	54.679
NA	Gm18_48808509	LG 18	54.679
NA	Gm18_48513686	LG 18	54.762
NA	Gm18_48699535	LG 18	54.762
NA	Gm18_48972689	LG 18	55.179
NA	Gm18_48996291	LG 18	55.596
NA	Gm18_49394141	LG 18	56.043
NA	Gm18_52949475	LG 18	71.586
ss715631932	Gm18_53725237	LG 18	78.971
NA	Gm18_54496450	LG 18	83.01
NA	Gm18_54496853	LG 18	83.262
NA	Gm18_54811274	LG 18	83.864
NA	Gm18_54802523	LG 18	84.164
NA	Gm18_54629372	LG 18	84.364
NA	Gm18_54629432	LG 18	84.364
NA	Gm18_54632998	LG 18	84.499
NA	Gm18_54610948	LG 18	84.674
NA	Gm18_54623827	LG 18	84.876
NA	Gm18_54983916	LG 18	87.698
NA	Gm18_55332099	LG 18	89.059
NA	Gm18_55464211	LG 18	89.059
NA	Gm18_55456366	LG 18	89.214
NA	Gm18_55571120	LG 18	89.367
NA	Gm18_55645699	LG 18	90.472
NA	Gm18_55842701	LG 18	91.714
NA	Gm18_56605177	LG 18	98.088
NA	Gm18_56629327	LG 18	98.278
NA	Gm18_56685374	LG 18	98.449
NA	Gm18_56850584	LG 18	99.639
NA	Gm18_56979929	LG 18	99.639
NA	Gm19_00328503	LG 19A	0
NA	Gm19_00570135	LG 19A	1.487
NA	Gm19_01270108	LG 19A	10.994
NA	Gm19_02107053	LG 19A	18.003
NA	Gm19_03196377	LG 19A	23.197
NA	Gm19_11172468	LG 19A	30.656
NA	Gm19_15850971	LG 19A	30.796
NA	Gm19_18214954	LG 19A	30.968
NA	Gm19_18214737	LG 19A	31.183
NA	Gm19_18394576	LG 19A	31.525
NA	Gm19_26841987	LG 19A	31.525
NA	Gm19_15832993	LG 19A	31.764
NA	Gm19_17410825	LG 19A	31.817
NA	Gm19_20741684	LG 19A	32.186
NA	Gm19_21280886	LG 19A	32.279
NA	Gm19_22314533	LG 19A	32.693
NA	Gm19_35327820	LG 19A	35.319
NA	Gm19_35088787	LG 19A	35.587
ss715634283	Gm19_35559091	LG 19A	35.587
NA	Gm19_35925150	LG 19A	38.892
NA	Gm19_42200702	LG 19B	0
NA	Gm19_42308158	LG 19B	1.137
NA	Gm19_42567591	LG 19B	1.815
NA	Gm19_44770124	LG 19B	16.46
NA	Gm19_44877927	LG 19B	17.233
NA	Gm19_45239344	LG 19B	18.335
NA	Gm19_47350982	LG 19B	38.38
NA	Gm19_47513536	LG 19B	38.784
NA	Gm19_47883078	LG 19B	42.762
NA	Gm19_48289439	LG 19B	44.003
NA	Gm19_48377490	LG 19B	44.412
NA	Gm19_49142074	LG 19B	47.767
NA	Gm19_49323899	LG 19B	48.505
NA	Gm19_49218050	LG 19B	49.194
NA	Gm20_40531293	LG 20	0
NA	Gm20_40581036	LG 20	0
NA	Gm20_41576895	LG 20	8.539
NA	Gm20_41593687	LG 20	8.539
NA	Gm20_41851131	LG 20	9.077
NA	Gm20_41869468	LG 20	9.077
ss715638213	Gm20_41923741	LG 20	10.169
NA	Gm20_42356123	LG 20	10.169
NA	Gm20_44442022	LG 20	17.665
NA	Gm20_44442110	LG 20	17.665
NA	Gm20_44435219	LG 20	18.545
NA	Gm20_44438965	LG 20	18.545
NA	Gm20_45048598	LG 20	19.387
NA	Gm20_45074554	LG 20	19.387
NA	Gm20_44818553	LG 20	19.605
NA	Gm20_44818717	LG 20	19.605
NA	Gm20_45594157	LG 20	21.037
NA	Gm20_45594320	LG 20	21.037
NA	Gm20_45706770	LG 20	21.55
ss715638648	Gm20_45706827	LG 20	21.55
NA	Gm20_46296344	LG 20	25.247
NA	Gm20_46304246	LG 20	25.247
ss715638742	Gm20_46371856	LG 20	25.857
NA	Gm20_46400669	LG 20	25.857
NA	Gm20_46821131	LG 20	26.235
NA	Gm20_46825616	LG 20	26.235
NA	Gm20_46467475	LG 20	26.458
NA	Gm20_46924595	LG 20	26.458
ss715638763	Gm20_46549921	LG 20	26.708
NA	Gm20_46550084	LG 20	26.708
NA	Gm20_47233756	LG 20	27.984
NA	Gm20_47234203	LG 20	27.984
NA	Gm20_47276943	LG 20	28.512
NA	Gm20_47278680	LG 20	28.512
NA	Gm20_47363671	LG 20	29.521
NA	Gm20_47365933	LG 20	29.521
a Where GBS identified polymorphism could be associated with a marker from the SoySNP50K iSelect BeadChip (Song et al. 2013), the ss ID's have been indicated. 'NA', non-applicable, indicates that the GBS SNP could not associated with a SNP from the SoySNP50K iSelect BEadChip.
b Marker names are labeled according to their physical position on Wm82.a2.v1.
