# Supplementary material for: Single- and multiple-trait quantitative trait locus analyses for seed oil and protein contents of soybean populations with advanced breeding line background
Source: Mol Breed. 2024 Aug 7;44(8):51. doi: 10.1007/s11032-024-01489-2 (PMC11306453; doi:10.1007/s11032-024-01489-2)
Supplement: Supplementary file 2 — Supplementary file2 (TXT 33 KB) [file 11032_2024_1489_MOESM2_ESM.txt]

#Unless indicated as R scripts, all commands are run in a Linux/Unix environment on the Ohio Supercomputer Center (OSC, www.osc.edu).

#################################################################################################

#### STEP 1: CONCATENATION OF READ FILES ####

##Opening terminal and creating a directory for storing raw read data
mkdir GBS_Data 

##Creating other directories for latter steps
mkdir Assembly /Assembly/Software Assembly/Illumina/QC

##Checking uploaded sequence data
cd ~/GBS_Data #moving to the right directory where I stored my GBS data
ls -lR | grep ".fastq.gz$" | wc -l #counting the number of .fastq.gz files in this folder
cd ../ #move up one directory
mkdir Concatenated_Data #creating a folder for concatenated data
ls #checking for new directory

##Concatenating or combining different lanes of the same read direction
#This cat loop takes a long time and is recommended to be run as a batch job. 
	#Batch script#################################################
	!/bin/bash
	SBATCH -J ondemand/sys/myjobs/basic_sequential
	SBATCH --time=5:00:00
	SBATCH --nodes=2
	SBATCH --exclusive
	cd ~/GBS_Data #go to the directory containing raw sequencing data
	#Looping through all sample folders and perform task in one folder at a time
	for D in `ls -d ./*/` #this is for going into each folder containing the four .fastq.gz files for each sample
	do
	  cd "$D"
	  for i in $(find ./ -type f -name "*.fastq.gz" | while read F; do basename $F | rev | cut -c 22- | rev; done | sort | uniq) #read, basename, rev, cut are for picking out certain part of the original file name to name the newly concatenated file
	  do echo "Merging R1"
	cat "$i"_L00*_R1_001.fastq.gz > ~/Assembly/Concatenated_Data/"$i"_merged_R1.fastq.gz
		 echo "Merging R2"
	cat "$i"_L00*_R2_001.fastq.gz > ~/Assembly/Concatenated_Data/"$i"_merged_R2.fastq.gz
	done
	  cd .. #exit the sample's folder to go to the next sample 
	done
	#BATCH script ends here#######################################
	
	#At the end, for instance, TH_Pool_009-001_S190_L001_R1_001.fastq.gz and TH_Pool_009-001_S190_L002_R1_001.fastq.gz will be combined into one file named TH_Pool_009-001_S190_merged_r1.fastq.gz and placed in ~/Assembly/Concatenated_Data/


#################################################################################################

#### STEP 2: QUALITY CONTROL ####

##Installing FastQC software
module load fastqc #since FastQC is already available on OSC as a module, it can just be initiated

##Preparing working directories for storing results
cd ~/Assembly/Illumina/QC
mkdir FastQC MultiQC

#This step also takes very long so it is recommended to run it as a batch job
	#Batch script#################################################
	#!/bin/bash
	#SBATCH -J ondemand/sys/myjobs/basic_sequential
	#SBATCH --time=04:00:00
	#SBATCH --nodes=1
	#SBATCH --exclusive

	module load fastqc
	cd ~/Assembly/Concatenated_Data #go to folder where sequences are stored

	for f in ./*.fastq.gz
	do
	fastqc --threads 2 $f -o ~/Assembly/Illumina/QC/FastQC
	done
	#BATCH script ends here#######################################
	
	#Once the job completes, there should be 2 result files per read file or sample. 

##Checking if all samples have gone through FastQC
cd ~/Assembly/Illumina/QC/FastQC
ls *.html | wc -l #count number of .html file 
	#The output should equal 2 read files per sample x number of samples
	
##Installing multiQC docker since multiQC
cd ~/Assembly/Software/
singularity pull multiqc.sif docker://quay.io/biocontainers/multiqc:1.11--pyhdfd78af_0

##Running multiQC on previous fastqc results
cd ~/Assembly/Illumina/QC/MultiQC
singularity exec ~/Assembly/Software/multiqc.sif multiqc ~/Assembly/Illumina/QC/FastQC --interactive
mv multiqc_report.html multiqc_raw.html

##Downloading the multiqc_report.html file and viewing it on the web browser. Since fastqc is adapted for short-gun whole genome sequencing, the GBS data, which is restriction enzyme-based, will not and don't have to meet all requirements in fastqc.


#################################################################################################

#### STEP 3: TRIMMING AND CLEANING ####

##Installing "BBTools", a suite of fast, multithreaded bioinformatics tools designed for analysis of DNA and RNA sequence data. For more info: https://jgi.doe.gov/data-and-tools/bbtools/
cd ~/Assembly/Software
wget https://sourceforge.net/projects/bbmap/files/BBMap_38.95.tar.gz/ 
tar -xvzf BBMap_38.95.tar.gz #unzip the file
rm BBMap_38.95.tar.gz #remove the original zip file
bash ./bbmap/bbmerge.sh #testing BBTools

##Organizing the working directories
cd ~/Assembly/Illumina/
mkdir Preprocessing
cd Preprocessing/
mkdir Trimming 
mkdir Trimming/Clean  Trimming/Adapters


### Testing the scripts with a single sample

	##Defining adapters for each sample's paired read using bbmerge in BBTools
	#More info here https://jgi.doe.gov/data-and-tools/bbtools/bb-tools-user-guide/bbmerge-guide/ at section "Discovering adapter sequence"
	~/Assembly/Software/bbmap/bbmerge-auto.sh in1=~/Assembly/Concatenated_Data/TH_Pool_009-001_S190_merged_R1.fastq.gz in2=~/Assembly/Concatenated_Data/TH_Pool_009-001_S190_merged_R2.fastq.gz outa=Trimming/Adapters/adapters_TH_Pool_009-001_S190.fa

	##Trimming adapters and low quality parts of reads based on quality score with bbduk in BBTools
	#Go to https://jgi.doe.gov/data-and-tools/bbtools/bb-tools-user-guide/bbduk-guide/ to read about the parameters like trimq, maq, qtrim, tbo, minlen
	~/Assembly/Software/bbmap/bbduk.sh in1=~/Assembly/Concatenated_Data/TH_Pool_009-002_S191_merged_R1.fastq.gz in2=~/Assembly/Concatenated_Data/TH_Pool_009-002_S191_merged_R2.fastq.gz out1=~/Assembly/Illumina/Preprocessing/Trimming/Clean/TH_Pool_009-002_S191_R1_clean.fastq.gz out2=~/Assembly/Illumina/Preprocessing/Trimming/Clean/TH_Pool_009-002_S191_R2_clean.fastq.gz ref=~/Assembly/Illumina/Preprocessing/Trimming/Adapters/adapters_TH_Pool_009-002_S191.fa trimq=15 maq=15 qtrim=r minlen=50 tbo overwrite=TRUE

	##Post processing assessement using FastQC
	cd ~/Assembly/Illumina/
	mkdir Post_Processing_Assessment MultiQC_results_clean #create a directory for storing fastqc results of cleaned read files
	cd Post_Processing_Assessment/

	module load fastqc
	fastqc -t 2 ~/Assembly/Illumina/Preprocessing/Trimming/Clean/TH_Pool_009-001*.fastq.gz -o ~/Assembly/Illumina/Post_Processing_Assessment/FastQC_results_clean

	##Comparing the results between raw reads and cleaned reads


### Repeating the process for all files or samples via looping 

	##Asking for computing resources.
	qsub -I -l nodes=1:ppn=28 -l walltime=03:00:00 -A PAS1051 
	##Defining adapters for all files using a loop
	cd ~/Assembly/Concatenated_Data #move to the directory containing merged raw reads
	for i in $(find ./ -type f -name "*.fastq.gz" | while read F; do basename $F | rev | cut -c 20- | rev; done | sort | uniq)
	do ~/Assembly/Software/bbmap/bbmerge-auto.sh in1=~/Assembly/Concatenated_Data/"$i"_merged_R1.fastq.gz in2=~/Assembly/Concatenated_Data/"$i"_merged_R2.fastq.gz outa=~/Assembly/Illumina/Preprocessing/Trimming/Adapters/adapters_"$i".fa
	done

##Checking if adapters for all samples are defined in the terminal
cd ~/Assembly/Illumina/Preprocessing/Trimming/Adapters/
ls | wc -l


	##Asking for computing resources.
	qsub -I -l nodes=1:ppn=28 -l walltime=03:00:00 -A PAS1051 
	##Trimming all files using a loop
	for i in $(find ./ -type f -name "*.fastq.gz" | while read F; do basename $F | rev | cut -c 20- | rev; done | sort | uniq)
	do ~/Assembly/Software/bbmap/bbduk.sh in1=~/Assembly/Concatenated_Data/"$i"_merged_R1.fastq.gz in2=~/Assembly/Concatenated_Data/"$i"_merged_R2.fastq.gz out1=~/Assembly/Illumina/Preprocessing/Trimming/Clean/"$i"_R1_clean.fastq.gz out2=~/Assembly/Illumina/Preprocessing/Trimming/Clean/"$i"_R2_clean.fastq.gz ref=~/Assembly/Illumina/Preprocessing/Trimming/Adapters/adapters_"$i".fa trimq=15 maq=15 qtrim=r minlen=35 tbo overwrite=TRUE
	done

##Checking if all results are produced
cd ~/Assembly/Illumina/Preprocessing/Trimming/Clean/
ls *.* | wc -l
	#The output should equal 2 read files per sample x number of samples


#################################################################################################

#### STEP 4: QUALITY REASSESSMENT (OF CLEANED DATA) ####

##Post-trimming assessment using fastqc via a batch job
	#Batch script#################################################
	#!/bin/bash
	#SBATCH -J ondemand/sys/myjobs/basic_sequential
	#SBATCH --time=05:00:00
	#SBATCH --nodes=1
	#SBATCH --exclusive

	module load fastqc
	cd ~/Assembly/Illumina/Preprocessing/Trimming/Clean/
	
	for f in ./*.fastq.gz
	do
	fastqc --threads 2 $f -o ~/Assembly/Illumina/Post_Processing_Assessment/FastQC_results_clean
	done
	#BATCH script ends here#######################################

##Checking if all samples have gone through FastQC
cd ~/Assembly/Illumina/Post_Processing_Assessment/FastQC_results_clean
ls *.html | wc -l #count number of .html file 
	#The output should equal 2 read files per sample x number of samples

##Running multiqc to create .html that can show fastqc results of ALL cleaned read files
cd ~/Assembly/Illumina/Post_Processing_Assessment/MultiQC_results_clean
singularity exec ~/Assembly/Software/multiqc.sif multiqc ~/Assembly/Illumina/Post_Processing_Assessment/FastQC_results_clean --interactive #Run multiQC
mv multiqc_report.html multiqc_clean.html

##Downloading the multiqc_report.html file and view it on the web browser. Comparing the results before and after trimming with bbduk and see if the data are improved after preprocessing or trimming.


#################################################################################################

#### STEP 5: ALIGNMENT USING BWA ALIGNER ####

## Publication on the comparison of different alignment tools for GBS data: Yao et al. 2020, "Evaluation of variant calling tools for large plant genome re-sequencing" (https://bmcbioinformatics.biomedcentral.com/articles/10.1186/s12859-020-03704-1)

## Loading the alignment package, which is available on OSC as a module
module load bwa

##Preparing directories
cd ~/Assembly/
mkdir GBeasy
cd ./GBeasy
mkdir -p Intermediate_files/2.bam_alignments/ Intermediate_files/3.mpileup/ Intermediate_files/Raw_SNPs/ Results/ Ref-genome/

##Preparing reference genome
#1. Downloading file "Gmax_275_v2.0.fa.gz" from https://data.jgi.doe.gov/refine-download/phytozome?organism=Gmax&expanded=275 and upload to this working directory
#2. Indexing the reference genome with bwa (the alignment tool)
cd ~/Assembly/GBeasy
gunzip Gmax_275_v2.0.fa.gz #unzip the fa file 
bwa index -a bwtsw ./Ref_genome/Gmax_275_v2.0.fa.gz #this results multiple new indexed files in the same folder


### Running the scripts with a single sample
	cd ~/Assembly/GBeasy
	#The below codes work for single sample so used it to write BATCH script
	bwa mem ./Ref_genome/Gmax_275_v2.0.fa ~/Assembly/Illumina/Preprocessing/Trimming/Clean/TH_Pool_009-062_S250_R1_clean.fastq.gz ~/Assembly/Illumina/Preprocessing/Trimming/Clean/TH_Pool_009-062_S250_R2_clean.fastq.gz | samtools sort -o Intermediate_files/2.bam_alignments/TH_Pool_009-062_S250_sorted.bam; samtools index Intermediate_files/2.bam_alignments/TH_Pool_009-062_S250_sorted.bam
		

### Repeating the scripts for all files or samples via looping
	#creating and running a single batch job for each population, just so the jobs are smaller, which helps it get in front of the queue on OSC and get processed earlier
	
	##Separating input files into individual folders for individual batch jobs
	cd ~/Assembly/Illumina/Preprocessing/Trimming/Clean/
	mkdir 009 023 036 037
	cp ./TH_Pool_009*.fastq.gz ./009
	cp ./TH_Pool_023*.fastq.gz ./023
	cp ./TH_Pool_036*.fastq.gz ./036
	cp ./TH_Pool_037*.fastq.gz ./037
	
	##I created four separate jobs for the four populations 009, 023, 036, and 037 (023 and 036 are later combined into one population called 023 as they are reciprocal crosses). Only one population is presented as an example here. The only difference between the jobs is in the population name, so I just switched out, for example, all "009" with "037" in the scripts.
		#BATCH script#################################################
		!/bin/bash
		SBATCH -J ondemand/sys/myjobs/basic_sequential
		SBATCH --time=12:00:00
		SBATCH --nodes=2
		SBATCH --exclusive
		
		module load samtools
		module load bwa
		
		cd ~/Assembly/GBeasy
		for i in $(find ~/Assembly/Illumina/Preprocessing/Trimming/Clean/009 -type f -name "*.fastq.gz" | while read F; do basename $F | rev | cut -c 19- | rev; done | sort | uniq)
		do bwa mem ./Ref_genome/Gmax_275_v2.0.fa.gz ~/Assembly/Illumina/Preprocessing/Trimming/Clean/009/"$i"_R1_clean.fastq.gz ~/Assembly/Illumina/Preprocessing/Trimming/Clean/009/"$i"_R2_clean.fastq.gz | samtools sort -o Intermediate_files/2.bam_alignments/"$i"_sorted.bam; samtools index Intermediate_files/2.bam_alignments/"$i"_sorted.bam
		done
		#BATCH script ends here#######################################
		
		#Once the job is done, there should be 2 files per sample, one *_sorted.bam and one *_sorted.bam.bai in the output folder GBeasy/Intermediate_files/2.bam_alignments/
		
		##Checking if all results are there
		ls *.bam | wc -l

	##Repeating batch jobs for the remaining populations

#################################################################################################

#### STEP 6: VARIANT CALLING USING SAMTOOLS/MPILEUP ####
	
##For each population, creating list of sorted bam that includes absolute file path of each samples
cd ~/Assembly/GBeasy/Intermediate_files/2.bam_alignments/
ls -d -1 "$PWD"/TH_Pool_023*_sorted.bam > Pop023_samples_list.txt
ls -d -1 "$PWD"/TH_Pool_036*_sorted.bam > Pop036_samples_list.txt
cat Pop023*.txt Pop036*.txt > Pop023-036_samples_list.txt #combining pop 023 and 036 to one file. From now they will be processed as one population.
wc -l Pop023-036_samples_list.txt #count lines or samples in .txt file. 

ls -d -1 "$PWD"/TH_Pool_037*_sorted.bam > Pop037_samples_list.txt
wc -l Pop037_samples_list.txt #count lines or samples in .txt file. 

ls -d -1 "$PWD"/TH_Pool_009*_sorted.bam > Pop009_samples_list.txt
wc -l Pop009_samples_list.txt #count lines or samples in .txt file. 

##Installing bcftools locally as a module
#More info here https://www.osc.edu/resources/getting_started/howto/howto_locally_installing_software
mkdir -p $HOME/local/src $HOME/local/share/lmodfiles
cd $HOME/local/src
git clone --recurse-submodules git://github.com/samtools/htslib.git
git clone git://github.com/samtools/bcftools.git
cd bcftools
autoheader && autoconf && ./configure --enable-libgsl --enable-perl-filters
./configure --prefix=$HOME/local/bcftools/1.14 CC=icc CFLAGS=-static-intel
make && make install
module load mkmod
TOPDIR_LDPATH_LIST="lib:lib64" \
TOPDIR_PATH_LIST="bin:exe" \
create_module.sh bcftools 1.14 $HOME/local/bcftools/1.14

#Population 009
	#BATCH script#################################################
	#!/bin/bash
	#SBATCH -J ondemand/sys/myjobs/basic_sequential
	#SBATCH --time=9:00:00
	#SBATCH --nodes=2
	#SBATCH --exclusive

	module use $HOME/local/share/lmodfiles
	module load bcftools/1.14
	module load vcftools

	cd ~/Assembly/GBeasy

	bcftools mpileup --output-type z --skip-indels --annotate AD,DP --fasta-ref ./Ref_genome/Gmax_275_v2.0.fa --min-MQ 20 --min-BQ 20 --no-version -b Intermediate_files/2.bam_alignments/Pop009_samples_list.txt -o Intermediate_files/3.mpileup/mpileup_Pop009_batch.vcf.gz

	bcftools call --multiallelic-caller --variants-only --no-version Intermediate_files/3.mpileup/mpileup_Pop009_batch.vcf.gz | sed -e 's|$(pwd)\/||g' -e 's/Intermediate_files\/2\.bam_alignments\///g' -e  's/\.R.\.fastq_sorted.bam//g'  > Intermediate_files/4.Raw_SNPs/raw_SNPs_Pop009.vcf
	#BATCH script ends here#######################################

#Population 037
	#BATCH script#################################################
	#!/bin/bash
	#SBATCH -J ondemand/sys/myjobs/basic_sequential
	#SBATCH --time=9:00:00
	#SBATCH --nodes=2
	#SBATCH --exclusive

	module use $HOME/local/share/lmodfiles
	module load bcftools/1.14

	cd ~/Assembly/GBeasy

	bcftools mpileup --output-type z --skip-indels --annotate AD,DP --fasta-ref ./Ref_genome/Gmax_275_v2.0.fa --min-MQ 20 --min-BQ 20  --no-version -b Intermediate_files/2.bam_alignments/Pop037_samples_list.txt -o Intermediate_files/3.mpileup/mpileup_Pop037_batch.vcf.gz

	bcftools call --multiallelic-caller --variants-only --no-version Intermediate_files/3.mpileup/mpileup_Pop037_batch.vcf.gz | sed -e 's|$(pwd)\/||g' -e 's/Intermediate_files\/2\.bam_alignments\///g' -e  's/\.R.\.fastq_sorted.bam//g'  > Intermediate_files/4.Raw_SNPs/raw_SNPs_Pop037.vcf
	#BATCH script ends here#######################################

#Population 023-036
	#BATCH script#################################################
	#!/bin/bash
	#SBATCH -J ondemand/sys/myjobs/basic_sequential
	#SBATCH --time=8:00:00
	#SBATCH --nodes=1
	#SBATCH --exclusive

	module use $HOME/local/share/lmodfiles
	module load bcftools/1.14
	
	cd ~/Assembly/GBeasy
	
	bcftools mpileup --output-type z --skip-indels --annotate AD,DP --fasta-ref ./Ref_genome/Gmax_275_v2.0.fa --min-MQ 20 --min-BQ 20  --no-version -b Intermediate_files/2.bam_alignments/Pop023-036_samples_list.txt -o Intermediate_files/3.mpileup/mpileup_Pop023-036_batch.vcf.gz
	
	bcftools call --multiallelic-caller --variants-only --no-version Intermediate_files/3.mpileup/mpileup_Pop023-036_batch.vcf.gz | sed -e 's|$(pwd)\/||g' -e 's/Intermediate_files\/2\.bam_alignments\///g' -e  's/\.R.\.fastq_sorted.bam//g'  > Intermediate_files/4.Raw_SNPs/raw_SNPs_Pop023-036.vcf
	#BATCH script ends here#######################################

##Cleaning up the resulted vcf files
cd ~/Assembly/GBeasy/Intermediate_files/4.Raw_SNPs/
grep -c '^#' raw_SNPs_Pop009.vcf 
#Output: 1216. This means the 1216th line contains the header with sample files. Printing this line
sed '1216q;d' raw_SNPs_Pop009.vcf #printing 1216th line
#The output showed that sample names in my case was recorded as the entire file path, which is not necessary. I reduced it to just the sample name. For instance, ~/Assembly/GBeasy/TH_Pool_009-001_S190_sorted.bam was reduced to 009-001 using sed function
sed -e 's|~/Assembly/GBeasy/TH_Pool_||g' -e 's/_S[[:digit:]]\+\_sorted.bam//g' raw_SNPs_Pop009.vcf > raw_reheadered_SNPs_Pop009.vcf #write results to new file
sed '1216q;d' raw_reheadered_SNPs_Pop009.vcf #check the header again to see if sample names have been changed correctly
#Repeat for other populations


#################################################################################################

#### STEP 7: DATA FILTERING AND IMPUTATION 

## GBS data is inherently full of missing data due to the nature of its library prep (digestion of DNA). Imputation is used to fill in the missing data. 

#Load bcftools for filtering data prior to imputation 
module use $HOME/local/share/lmodfiles
module load bcftools/1.14
cd ~/Assembly/GBeasy/

## Applying a number of filter to remove erroneously aligned markers and markers that are significantly skewed or monomorphic in most lines except for 1 or 2 lines (likely due to sequencing error).

##Filter 1: keep sites with min read length over 5 (minDP) to remove low quality sites
bcftools view -i 'FMT/DP>=5' ./Intermediate_files/4.Raw_SNPs/raw_reheadered_SNPs_Pop009_TASSEL.vcf | awk '/#/ || /[0-9]\/[0-9]/' > Results/Pop009_raw_minDP5.vcf
#Removing scaffold sites from vcf file
#Removing scaffold info in headers
grep -v "##contig=<ID=scaffold_" Results/Pop009_raw_minDP5.vcf > Results/Pop009_minDP5A.vcf
#Check for header line number to see if scaffold info was removed. The second number of the new (A) file should be 0, meaning all scaffold info was removed from headers.
grep -c "##contig=<ID=scaffold_" Results/Pop009_raw_minDP5.vcf 
grep -c "##contig=<ID=scaffold_" Results/Pop009_minDP5A.vcf 
#Removing scaffold SNPs in data
grep -v "^scaffold_" Results/Pop009_minDP5A.vcf > Results/Pop009_minDP5.vcf
grep -c '^[^#]' Results/Pop009_minDP5A.vcf
grep -c '^[^#]' Results/Pop009_minDP5.vcf
rm Results/Pop009_minDP5A.vcf
#Note: file Results/Pop009_minDP5.vcf can be viewed it in TASSEL5 (free GUI platform at https://tassel.bitbucket.io/) 

##Filter 2: Removing 15 samples with > 60% missing data. There will be (155-15=)140 samples remaining 
#Extracting missing data proportion in each sample
paste \
<(bcftools query -f '[%SAMPLE\t]\n' Results/Pop009_minDP5.vcf | head -1 | tr '\t' '\n') \
<(bcftools query -f '[%GT\t]\n' Results/Pop009_minDP5.vcf | awk -v OFS="\t" '{for (i=1;i<=NF;i++) if ($i == "./.") sum[i]+=1 } END {for (i in sum) print i, sum[i] / NR }' | sort -k1,1n | cut -f 2)
#Results: All samples and their % of missing data would appear
#Creating a list of samples with >= 60% if missing data. For example: Pop009004,Pop009044,Pop009047,Pop009053,Pop009054,Pop009081,Pop009105,Pop009110,Pop009113,Pop009117,Pop009118,Pop009124,Pop009132,Pop009134,Pop009165

##Removing these samples with high missing data
bcftools view -s ^Pop009004,Pop009044,Pop009047,Pop009053,Pop009054,Pop009081,Pop009105,Pop009110,Pop009113,Pop009117,Pop009118,Pop009124,Pop009132,Pop009134,Pop009165 Results/Pop009_minDP5.vcf > Results/Pop009_minDP5_sampleNA0.6.vcf
#Comparing number of lines or SNPs to see if the filter was applied. Second output should be lower than the previous one
grep -c '^[^#]' Results/Pop009_minDP5.vcf
grep -c '^[^#]' Results/Pop009_minDP5_sampleNA0.6.vcf
#Checking if samples were removed from header
sed '49q;d' Results/Pop009_minDP5_sampleNA0.6.vcf

##Filter 3: Removing markers with more than 1 sample containing allele 3 (non-biallelic) using filter: allele 3 gamete > 1
#Generating the TASSEL report of site summary
~/Assembly/TASSEL/tassel-5-standalone/run_pipeline.pl -Xms512m -Xmx10g -debug -importGuess  Results/Pop009_minDP5_sampleNA0.6.vcf -GenotypeSummaryPlugin -endPlugin -export Results/Pop009_minDP5_
head -1 Results/Pop009_minDP5_3.txt 
#Making a .txt list of sites with third allele appearing in more than 1 sample to exclude from the .vcf file
awk '{ if ($17 > 1) print "Chr"$3"\t"$4}' Results/Pop009_minDP5_3.txt > Results/Pop009_excludeSNP_minDP5_sampleNA0.6_allele3.txt
head Results/Pop009_excludeSNP_minDP5_sampleNA0.6_allele3.txt
#Removing the first line or header with awk because with the header, the next grep -Fwvf will malfunction and remove the header from the .vcf file
awk 'NR>1' Results/Pop009_excludeSNP_minDP5_sampleNA0.6_allele3.txt  > Results/Pop009_excludeSNP_minDP5_sampleNA0.6_rmallele3.txt
head Results/Pop009_excludeSNP_minDP5_sampleNA0.6_rmallele3.txt
wc -l Results/Pop009_excludeSNP_minDP5_sampleNA0.6_rmallele3.txt 
#Removing the list of excluded SNPs from the .vcf file. Removing (-vf) runs faster with grep than keeping (-f). Also, only by removing can the headers be kept in vcf file
bcftools view -T ^Results/Pop009_excludeSNP_minDP5_sampleNA0.6_rmallele3.txt Results/Pop009_minDP5_sampleNA0.6.vcf > Results/Pop009_minDP5_sampleNA0.6_rmallele3.vcf
grep -c '^[^#]' Results/Pop009_minDP5_sampleNA0.6.vcf #(1)
grep -c '^[^#]' Results/Pop009_minDP5_sampleNA0.6_rmallele3.vcf #(2)
wc -l Results/Pop009_excludeSNP_minDP5_sampleNA0.6_rmallele3.txt #(3)
#(3)+(2) should equal (1)

##Filter 4: Removing sites with excessive heterozygosity (over 20%)
bcftools view -i '(COUNT(GT="het"))<=28' Results/Pop009_minDP5_sampleNA0.6_rmallele3.vcf | awk '/#/ || /[0-9]\/[0-9]/' > Results/Pop009_minDP5_sampleNA0.6_rmallele3_pHET0.2.vcf
grep -c '^[^#]' Results/Pop009_minDP5_sampleNA0.6_rmallele3.vcf
grep -c '^[^#]' Results/Pop009_minDP5_sampleNA0.6_rmallele3_pHET0.2.vcf

##Filter 5: Keeping only sites with MAF >= 0.05 using MAF filter in bcftools
bcftools view -i 'MAF>=0.05' Results/Pop009_minDP5_sampleNA0.6_rmallele3_pHET0.2.vcf | awk '/#/ || /[0-9]\/[0-9]/' > Results/Pop009_minDP5_sampleNA0.6_rmallele3_pHET0.2_MAF0.05.vcf
#Comparing number of lines or SNPs to see if the filter was applied. Second output should be lower than the previous one
grep -c '^[^#]' Results/Pop009_minDP5_sampleNA0.6_rmallele3_pHET0.2.vcf
grep -c '^[^#]' Results/Pop009_minDP5_sampleNA0.6_rmallele3_pHET0.2_MAF0.05.vcf

##Filter 6: Keeping only sites with <= 85% of missing gamete data using F_MISSING filter in bcftools
bcftools view -i 'F_MISSING<=0.85' Results/Pop009_minDP5_sampleNA0.6_rmallele3_pHET0.2_MAF0.05.vcf | awk '/#/ || /[0-9]\/[0-9]/' > Results/Pop009_minDP5_sampleNA0.6_rmallele3_pHET0.2_MAF0.05_hapNA0.85.vcf
#Comparing number of lines or SNPs to see if the filter was applied. Second output should be lower than the previous one
grep -c '^[^#]' Results/Pop009_minDP5_sampleNA0.6_rmallele3_pHET0.2_MAF0.05.vcf
grep -c '^[^#]' Results/Pop009_minDP5_sampleNA0.6_rmallele3_pHET0.2_MAF0.05_hapNA0.85.vcf


#####Imputation using R/MPR.genotyping and R/LaByRInth
#The following scripts are run in R

###Parental genotype imputation via R/MPR.genotyping https://cran.r-hub.io/web/packages/MPR.genotyping/index.html

#Converting the .vcf file to a .hmp.txt file using TASSEL 5.
#Preparing data for MPRgenotyping


#removing non-bialleic markers
mpr.pop009.bi = mpr.pop009.data %>% select_if(~length(unique(.)) > 2)
mpr.pop009.bi.array = as.matrix(mpr.pop009.bi)
mpr.pop009.bi.array = t(mpr.pop009.bi.array)
mpr.pop009.bi.array[mpr.pop009.bi.array == "N"] <- NA

#installing and initiating R/MPR.genotyping
library(MPR.genotyping)
#Getting initial parental genotypes from SNP matrix randomly
allele.random.pop009 <- base2Allele(mpr.pop009.bi.array)
## random assignments of parental genotypes to alleles will result in a big number of recombinations
NumRecomEvents(mpr.pop009.bi.array, allele.random.pop009)

# inferring parental genotypes by minimizing the number of recombination events with maximum step size of 5
allele.MPR <- localMPR(baseData=mpr.pop009.bi.array,maxIterate=50,maxNStep=5,showDetail=TRUE)

#number of recombinations should be a smaller number compared to the random assignments above
NumRecomEvents(mpr.pop009.bi.array, allele.MPR)

### global MPR aiding without low-coverage marker data from parent line
allele.MPR.global <- globalMPRwithoutMarkers(baseData=mpr.pop009.bi.array)

table(is.na(alleleA <- allele.MPR.global[,1]))

#refining the MPR results
set.seed(123);system.time(all.res <- globalMPRRefine(mpr.pop009.bi.array,  alleleA=na.omit(allele.MPR.global[,1]), numGroup=238, groupSort=TRUE, numPerm=10, numTry=3, numBaseStep=50, numBaseCandidateStep=100, numKnownStep=30, 
numKnownCandidateStep=50, useMedianToFindKnown=TRUE, maxIterate=150,
maxNStep=3, scoreMin=0.8, saveMidData=TRUE, verbose=TRUE))

#summarizing results using Bayesian inference
perm <- 10
res <- all.res$midData[[perm]]
table(geno.res <- genotypeCallsBayes(res$call, errorRate=1e-11, eps=1e-10, maxIterate=100, verbose=FALSE)$type)

#reconstructing parental genotypes
allele.MPR.global <- res$allele
allele.MPR.global[geno.res==2|apply(res$call,1,min)>=perm,] <- NA
allele.MPR.global[geno.res==3,] <- allele.MPR.global[geno.res==3,c(2,1)]
mprparents.pop009 = allele.MPR.global

#formatting parental genotype data frame
mprparents.pop009[is.na(mprparents.pop009)] <- "N"
mprparents.pop009 = as.data.frame(mprparents.pop009)
mprparents.pop009$Position = row.names(mprparents.pop009)
mprparents.pop009 = mprparents.pop009 %>% relocate(Position, everything())
colnames(mprparents.pop009) = c("Position","par1","par2")

#combining parental genotype with RIL data
hmp.pop009 = read.csv("/Users/tuhuynh/Downloads/Pop009_minDP5_sampleNA0.6_rmallele3_pHET0.25_MAF0.05_hapNA0.85.hmp.txt", header = T, sep ="\t")
pos.pop009 = hmp.pop009[,1]
pos.pop009 = as.data.frame(pos.pop009)
colnames(pos.pop009) = "Position"
mprparents.pop009.cleaned = dplyr::left_join(pos.pop009, mprparents.pop009, by = "Position")
mprparents.pop009.cleaned[is.na(mprparents.pop009.cleaned)] <- "N"

#Openning the original .vcf file "Pop009_minDP5_sampleNA0.6_rmallele3_pHET0.2_MAF0.05_hapNA0.85.vcf" in a text editor and save it as a .txt so it can be read in R
pop009.txt = read.table("Pop009_minDP5_sampleNA0.6_rmallele3_pHET0.2_MAF0.05_hapNA0.85.txt", header =T)
pop009.txt$par1 = mprparents.pop009.cleaned[,2]
pop009.txt$par2 = mprparents.pop009.cleaned[,3]
pop009.txt = pop009.txt %>% relocate(par1, .after=FORMAT)
pop009.txt = pop009.txt %>% relocate(par2, .after=par1)
#assigning sequencing values to the parental genotypes since they were derived from imputation and not sequencing and lack those values. This assignment will not affect the latter imputation, but is mainly to create the correct format of a .vcf file and allow software to recognize it as a .vcf file.
pop009.txt$par1 = gsub("N","./.:0,0,0:0:0,0",pop009.txt$par1)
pop009.txt$par2 = gsub("N","./.:0,0,0:0:0,0",pop009.txt$par2)
pop009.txt$par1[pop009.txt$par1 == pop009.txt$REF] <- "0/0:0,6,120:3:3,0"
pop009.txt$par1[pop009.txt$par1 == pop009.txt$ALT] <- "1/1:120,6,0:3:0,3"
pop009.txt$par2[pop009.txt$par2 == pop009.txt$REF] <- "0/0:0,6,120:3:3,0"
pop009.txt$par2[pop009.txt$par2 == pop009.txt$ALT] <- "1/1:120,6,0:3:0,3"
write.table(pop009.txt,"Pop009_minDP5_sampleNA0.6_rmallele3_pHET0.25_MAF0.05_hapNA0.85_withMPRparents.txt", sep ="\t", quote = F, row.names = F)


#### GBS data imputation using R/LaByRInth (https://github.com/Dordt-Statistics-Research/LaByRInth)

#Preparing data
#running 5 chromosomes at a time only, as it can take hours to process them. Running all chromosomes risk losing all results and starting over if the processing is disrupted.
pop009.txt.cleaned = read.table("Pop009_minDP5_sampleNA0.6_rmallele3_pHET0.2_MAF0.05_hapNA0.85_withMPRparents.txt", sep ="\t", header =T)
pop009.chr01to05 = subset(pop009.txt.cleaned, CHROM %in% c("Chr01", "Chr02", "Chr03", "Chr04","Chr05"))
pop009.chr06to10 = subset(pop009.txt.cleaned, CHROM %in% c("Chr06", "Chr07", "Chr08", "Chr09", "Chr10"))
write.table(pop009.chr01to05,"Pop009_Chr01-05_minDP5_sampleNA0.6_rmallele3_pHET0.2_MAF0.05_hapNA0.85_withMPRparents.txt", sep ="\t", quote = F, row.names = F)
write.table(pop009.chr06to10,"Pop009_Chr06-10_minDP5_sampleNA0.6_rmallele3_pHET0.2_MAF0.05_hapNA0.85_withMPRparents.txt", sep ="\t", quote = F, row.names = F)

pop009.chr11to15 = subset(pop009.txt.cleaned, (CHROM %in% c("Chr11", "Chr12", "Chr13", "Chr14","Chr15")))
pop009.chr16to20 = subset(pop009.txt.cleaned, !(CHROM %in% c("Chr01", "Chr02", "Chr03", "Chr04","Chr05", "Chr06", "Chr07", "Chr08", "Chr09", "Chr10", "Chr11", "Chr12", "Chr13", "Chr14","Chr15")))
write.table(pop009.chr11to15,"Pop009_Chr11-15_minDP5_sampleNA0.6_rmallele3_pHET0.2_MAF0.05_hapNA0.85_withMPRparents.txt", sep ="\t", quote = F, row.names = F)
write.table(pop009.chr16to20,"Pop009_Chr16-20_minDP5_sampleNA0.6_rmallele3_pHET0.2_MAF0.05_hapNA0.85_withMPRparents.txt", sep ="\t", quote = F, row.names = F)

#Changing .txt to .vcf format by adding # to header line and description lines and save as a .vcf in a text editor
library(LaByRInth)
original.file <- "Pop009_Chr01-05_minDP5_sampleNA0.6_rmallele3_pHET0.2_MAF0.05_hapNA0.85_withMPRparents.vcf"
filtered.file <- "Pop009_Chr01-05_filtered.vcf.gz"
parental.file <- "Pop009_Chr01-05_parental.rds"
all.imputed.file <- "Pop009_Chr01-05_LaByRInthimputed.vcf.gz"
quality.file80 <- "LaByRInth_imputation/Pop009_Chr01-05_LaByRInthquality0.85.vcf.gz"
parents <- c("par1", "par2")

filtered.result <- LabyrinthFilter(
  vcf = original.file,
  out.file = filtered.file,
  parents = parents,
  require.hom.poly = FALSE)     # should generally be false
parental.result <- LabyrinthImputeParents(
  vcf = filtered.file,         # or vcf = filtered.result
  out.file = parental.file,
  parents = parents,
  generation = 5,              # This pop is F5
  geno.err = 0.015,            # estimate
  parent.het = 0.005,          # estimate
  parallel = TRUE,            # if able, set TRUE
  cores = 5)                   # more cores is faster
all.imputed.result <- LabyrinthImputeProgeny(
  parental = parental.file,    # or parental = parental.result
  out.file = all.imputed.file,
  parallel = TRUE,            # if able, set TRUE
  cores = 5)                   # more cores is faster
quality.result <- LabyrinthQualityControl(
  vcf = all.imputed.file,      # or vcf = all.imputed.result
  out.file = quality.file80,
  min.posterior = 0.85,         # require at least 85% probability of correctness
  parallel = TRUE,            # if able, set TRUE
  cores = 5) 

pop009.abh = read.csv("Pop009_ABH.csv", header=T)
pop009.abh = t(pop009.abh)
colnames(pop009.abh) = pop009.abh[1,]
pop009.abh = pop009.abh[-1,]
write.csv(pop009.abh, "ABH_Pop009_minDP5_sampleNA0.6_rmallele3_pHET0.2_MAF0.05_hapNA0.85_withMPRparents_LaByRInthImputedQuality0.85_pNA0_pHET0.1_MAF0.1.csv")

##The resulting file is then loaded onto TASSEL 5 GIU for visualizing and conducting the post-imputation filtering steps to remove markers with MAF < 10% and heterozygosity > 10% using the TASSEL 5's filtering tool.


#####################THE END######################
